# Supplementary material for: Computational characterization and identification of human polycystic ovary syndrome genes
Source: Sci Rep. 2018 Aug 28;8:12949. doi: 10.1038/s41598-018-31110-4 (PMC6113217; doi:10.1038/s41598-018-31110-4)
Supplement: Supplementary file 2 — Dataset 1 [file 41598_2018_31110_MOESM2_ESM.xlsx]

## Sheet: supp2
Supp1. The log-odds scores of GO functions enriched by PCOS genes.
M and N are the number of all human genes and the number of PCOS genes annotated to a GO term.
p values were computed by hypergeometric test
GOACC	Name	M	N	p	log odds ratio
GO:0045940	positive regulation of steroid metabolic process	23	13	0	3.5653
GO:0048009	insulin-like growth factor receptor signaling pathway	36	18	0	3.4379
GO:0010862	positive regulation of pathway-restricted SMAD protein phosphorylation	48	17	0	3.1029
GO:0010828	positive regulation of glucose transport	46	16	0	3.0874
GO:0050810	regulation of steroid biosynthetic process	52	17	0	3.0244
GO:0019218	regulation of steroid metabolic process	76	23	0	2.9386
GO:0019915	lipid storage	63	18	0	2.8899
GO:0046324	regulation of glucose import	64	18	0	2.8744
GO:0042446	hormone biosynthetic process	65	18	0	2.8591
GO:1905952	regulation of lipid localization	127	35	0	2.8358
GO:0022602	ovulation cycle process	82	22	0	2.821
GO:0032368	regulation of lipid transport	99	26	0	2.795
GO:0043255	regulation of carbohydrate biosynthetic process	82	21	0	2.7765
GO:0008585	female gonad development	94	24	0	2.7693
GO:0050886	endocrine process	79	20	0	2.7668
GO:0010906	regulation of glucose metabolic process	96	24	0	2.7485
GO:0042698	ovulation cycle	104	26	0	2.7462
GO:0046323	glucose import	77	19	0	2.7434
GO:0046890	regulation of lipid biosynthetic process	133	33	0	2.7329
GO:0046545	development of primary female sexual characteristics	98	24	0	2.7281
GO:0046660	female sex differentiation	112	26	0	2.6728
GO:0045834	positive regulation of lipid metabolic process	126	29	0	2.6614
GO:0048660	regulation of smooth muscle cell proliferation	113	25	0	2.6262
GO:0034754	cellular hormone metabolic process	111	24	0	2.6047
GO:0048659	smooth muscle cell proliferation	116	25	0	2.6003
GO:0090100	positive regulation of transmembrane receptor protein serine/threonine kinase signaling pathway	99	21	0	2.5902
GO:0010675	regulation of cellular carbohydrate metabolic process	122	26	0	2.588
GO:0006694	steroid biosynthetic process	165	34	0	2.5477
GO:0010827	regulation of glucose transport	104	21	0	2.5414
GO:0046887	positive regulation of hormone secretion	115	23	0	2.5288
GO:0006109	regulation of carbohydrate metabolic process	145	29	0	2.5219
GO:0002576	platelet degranulation	128	25	0	2.5026
GO:0042445	hormone metabolic process	188	37	0	2.5002
GO:0008286	insulin receptor signaling pathway	124	24	0	2.4949
GO:0032869	cellular response to insulin stimulus	196	38	0	2.4847
GO:0007565	female pregnancy	185	35	0	2.4621
GO:0035296	regulation of tube diameter	125	23	0	2.4461
GO:0097746	regulation of blood vessel diameter	125	23	0	2.4461
GO:0008584	male gonad development	136	25	0	2.4425
GO:0046546	development of primary male sexual characteristics	136	25	0	2.4425
GO:0046661	male sex differentiation	158	29	0	2.4366
GO:0050880	regulation of blood vessel size	133	24	0	2.4254
GO:0035150	regulation of tube size	134	24	0	2.4179
GO:0007584	response to nutrient	172	31	0	2.4168
GO:0044706	multi-multicellular organism process	214	38	0	2.3973
GO:0051384	response to glucocorticoid	143	25	0	2.3926
GO:0033002	muscle cell proliferation	166	29	0	2.3876
GO:0048771	tissue remodeling	144	25	0	2.3857
GO:0016125	sterol metabolic process	139	24	0	2.3816
GO:0008202	steroid metabolic process	292	51	0	2.3754
GO:0032868	response to insulin	249	43	0	2.3671
GO:0031960	response to corticosteroid	159	27	0	2.3614
GO:2001236	regulation of extrinsic apoptotic signaling pathway	154	26	0	2.3568
GO:0071375	cellular response to peptide hormone stimulus	300	51	0	2.3485
GO:0006006	glucose metabolic process	196	33	0	2.3475
GO:0008406	gonad development	214	36	0	2.3446
GO:0019216	regulation of lipid metabolic process	283	47	0	2.3266
GO:0045137	development of primary sexual characteristics	219	36	0	2.3216
GO:0003018	vascular process in circulatory system	154	25	0	2.319
GO:0015758	glucose transport	155	25	0	2.3126
GO:0008645	hexose transport	157	25	0	2.2998
GO:0071222	cellular response to lipopolysaccharide	151	24	0	2.2993
GO:0097191	extrinsic apoptotic signaling pathway	213	34	0	2.2937
GO:0015749	monosaccharide transport	159	25	0	2.2873
GO:0048511	rhythmic process	314	50	0	2.2836
GO:0033500	carbohydrate homeostasis	216	34	0	2.2798
GO:0042593	glucose homeostasis	216	34	0	2.2798
GO:1901653	cellular response to peptide	322	51	0	2.2779
GO:0007548	sex differentiation	266	41	0	2.2548
GO:0043434	response to peptide hormone	403	62	0	2.2461
GO:0031667	response to nutrient levels	417	64	0	2.2433
GO:0008217	regulation of blood pressure	168	25	0	2.2325
GO:0030278	regulation of ossification	183	27	0	2.2216
GO:0046883	regulation of hormone secretion	252	37	0	2.2085
GO:0071216	cellular response to biotic stimulus	179	26	0	2.2072
GO:0097305	response to alcohol	190	27	0	2.1843
GO:0010817	regulation of hormone levels	477	69	0	2.1832
GO:0032870	cellular response to hormone stimulus	624	90	0	2.1775
GO:0009991	response to extracellular stimulus	448	64	0	2.1717
GO:0007568	aging	280	39	0	2.1549
GO:0019318	hexose metabolic process	238	33	0	2.1542
GO:0048608	reproductive structure development	422	59	0	2.1513
GO:0042180	cellular ketone metabolic process	225	31	0	2.1495
GO:1901652	response to peptide	451	63	0	2.1495
GO:0010876	lipid localization	354	49	0	2.1443
GO:0061458	reproductive system development	425	59	0	2.1443
GO:0046879	hormone secretion	294	40	0	2.1309
GO:0009914	hormone transport	306	41	0	2.1152
GO:0015850	organic hydroxy compound transport	216	28	0	2.0917
GO:0009725	response to hormone	849	111	0	2.0776
GO:0071417	cellular response to organonitrogen compound	516	67	0	2.0758
GO:0032496	response to lipopolysaccharide	304	39	0	2.0729
GO:0006869	lipid transport	321	41	0	2.0675
GO:0030072	peptide hormone secretion	237	30	0	2.0661
GO:0002237	response to molecule of bacterial origin	320	40	0	2.0465
GO:0002793	positive regulation of peptide secretion	236	29	0	2.0375
GO:1901699	cellular response to nitrogen compound	601	75	0	2.0348
GO:0005996	monosaccharide metabolic process	278	34	0	2.0285
GO:0042493	response to drug	408	50	0	2.0225
GO:0010038	response to metal ion	314	38	0	2.0153
GO:0048732	gland development	419	51	0	2.0153
GO:0048545	response to steroid hormone	380	46	0	2.0117
GO:0001101	response to acid chemical	317	38	0	2.0059
GO:0032102	negative regulation of response to external stimulus	253	30	0	2.001
GO:0048638	regulation of developmental growth	286	34	0	2.0002
GO:0050727	regulation of inflammatory response	291	34	0	1.9829
GO:0050673	epithelial cell proliferation	350	41	0	1.9812
GO:1903532	positive regulation of secretion by cell	332	38	0	1.9598
GO:0010035	response to inorganic substance	482	55	0	1.9497
GO:0051047	positive regulation of secretion	363	41	0	1.9449
GO:0048871	multicellular organismal homeostasis	335	36	0	1.8982
GO:0030335	positive regulation of cell migration	399	43	0	1.8971
GO:2000147	positive regulation of cell motility	414	43	0	1.8603
GO:0003006	developmental process involved in reproduction	631	66	0	1.8601
GO:0006954	inflammatory response	653	68	0	1.8553
GO:0001503	ossification	373	38	0	1.8437
GO:1901701	cellular response to oxygen-containing compound	970	100	0	1.8411
GO:0051272	positive regulation of cellular component movement	425	43	0	1.8341
GO:0043410	positive regulation of MAPK cascade	477	48	0	1.8266
GO:0002791	regulation of peptide secretion	422	42	0	1.8182
GO:0040017	positive regulation of locomotion	443	44	0	1.8152
GO:0010243	response to organonitrogen compound	908	91	0	1.8138
GO:0071495	cellular response to endogenous stimulus	1231	123	0	1.8082
GO:1901698	response to nitrogen compound	1017	101	0	1.8037
GO:0043408	regulation of MAPK cascade	668	66	0	1.8033
GO:0023061	signal release	422	41	0	1.7946
GO:0071396	cellular response to lipid	533	52	0	1.7942
GO:0001934	positive regulation of protein phosphorylation	850	83	0	1.7888
GO:0044057	regulation of system process	496	48	0	1.7876
GO:0050708	regulation of protein secretion	395	38	0	1.7865
GO:0033993	response to lipid	873	85	0	1.7856
GO:1901615	organic hydroxy compound metabolic process	467	45	0	1.7845
GO:0009719	response to endogenous stimulus	1430	139	0	1.7799
GO:0009611	response to wounding	634	61	0	1.7779
GO:0040008	regulation of growth	624	60	0	1.7775
GO:0042327	positive regulation of phosphorylation	889	85	0	1.7675
GO:0051051	negative regulation of transport	455	43	0	1.766
GO:0010562	positive regulation of phosphorus metabolic process	1013	96	0	1.7574
GO:0045937	positive regulation of phosphate metabolic process	1013	96	0	1.7574
GO:0002790	peptide secretion	523	49	0	1.7549
GO:0001568	blood vessel development	579	54	0	1.7487
GO:0045860	positive regulation of protein kinase activity	474	44	0	1.7477
GO:0071407	cellular response to organic cyclic compound	538	50	0	1.7465
GO:0001944	vasculature development	602	56	0	1.7455
GO:1901700	response to oxygen-containing compound	1492	139	0	1.7374
GO:0014070	response to organic cyclic compound	920	85	0	1.7332
GO:0072358	cardiovascular system development	611	56	0	1.7307
GO:0048514	blood vessel morphogenesis	494	45	0	1.7284
GO:0042060	wound healing	528	48	0	1.7252
GO:0033674	positive regulation of kinase activity	507	46	0	1.724
GO:0030334	regulation of cell migration	680	62	0	1.7239
GO:0007167	enzyme linked receptor protein signaling pathway	985	90	0	1.7215
GO:0044723	single-organism carbohydrate metabolic process	455	41	0	1.7195
GO:0007169	transmembrane receptor protein tyrosine kinase signaling pathway	685	62	0	1.7166
GO:0008610	lipid biosynthetic process	654	59	0	1.7141
GO:0009306	protein secretion	492	44	0	1.7105
GO:0023014	signal transduction by protein phosphorylation	901	81	0	1.7065
GO:0008015	blood circulation	495	44	0	1.7044
GO:0003013	circulatory system process	499	44	0	1.6964
GO:0032844	regulation of homeostatic process	455	40	0	1.6954
GO:0097190	apoptotic signaling pathway	578	51	0	1.6943
GO:0008284	positive regulation of cell proliferation	838	74	0	1.6896
GO:1903530	regulation of secretion by cell	638	56	0	1.6875
GO:0044283	small molecule biosynthetic process	538	47	0	1.6858
GO:0032101	regulation of response to external stimulus	688	60	0	1.68
GO:0000165	MAPK cascade	865	74	0	1.6579
GO:0048589	developmental growth	565	48	0	1.6576
GO:0051046	regulation of secretion	696	59	0	1.6519
GO:0001501	skeletal system development	487	41	0	1.6517
GO:2000145	regulation of cell motility	732	62	0	1.6503
GO:0071363	cellular response to growth factor stimulus	621	52	0	1.6417
GO:0051050	positive regulation of transport	920	76	0	1.6227
GO:0070848	response to growth factor	646	53	0	1.621
GO:0043066	negative regulation of apoptotic process	817	67	0	1.617
GO:0051094	positive regulation of developmental process	1181	97	0	1.6144
GO:0040012	regulation of locomotion	799	65	0	1.6094
GO:0009617	response to bacterium	558	45	0	1.6068
GO:0043069	negative regulation of programmed cell death	829	67	0	1.6024
GO:1902533	positive regulation of intracellular signal transduction	867	70	0	1.6008
GO:0008285	negative regulation of cell proliferation	641	51	0	1.591
GO:0031401	positive regulation of protein modification process	1104	88	0	1.5854
GO:0001932	regulation of protein phosphorylation	1261	100	0	1.579
GO:0043065	positive regulation of apoptotic process	575	45	0	1.5769
GO:0010942	positive regulation of cell death	613	48	0	1.5762
GO:0048878	chemical homeostasis	1035	81	0	1.5679
GO:0040007	growth	935	73	0	1.5668
GO:0043068	positive regulation of programmed cell death	581	45	0	1.5665
GO:0045597	positive regulation of cell differentiation	848	66	0	1.565
GO:0060548	negative regulation of cell death	900	70	0	1.5635
GO:0009967	positive regulation of signal transduction	1396	109	0	1.5627
GO:0072359	circulatory system development	927	72	0	1.5618
GO:0051270	regulation of cellular component movement	802	62	0	1.5591
GO:0045859	regulation of protein kinase activity	739	57	0	1.5581
GO:0032787	monocarboxylic acid metabolic process	561	43	0	1.557
GO:0042325	regulation of phosphorylation	1355	105	0	1.5555
GO:0043549	regulation of kinase activity	795	61	0	1.5519
GO:0010647	positive regulation of cell communication	1527	118	0	1.5518
GO:0005975	carbohydrate metabolic process	577	44	0	1.5514
GO:0051241	negative regulation of multicellular organismal process	989	76	0	1.5504
GO:0023056	positive regulation of signaling	1535	118	0	1.5465
GO:0051240	positive regulation of multicellular organismal process	1442	110	0	1.5394
GO:0071310	cellular response to organic substance	2242	170	0	1.5304
GO:0042127	regulation of cell proliferation	1536	115	0	1.5203
GO:0051347	positive regulation of transferase activity	645	47	0	1.5047
GO:0051093	negative regulation of developmental process	814	59	0	1.4955
GO:0019220	regulation of phosphate metabolic process	1591	116	0	1.4938
GO:0022414	reproductive process	1361	99	0	1.4928
GO:0000003	reproduction	1362	99	0	1.4921
GO:0051174	regulation of phosphorus metabolic process	1604	116	0	1.4856
GO:0032270	positive regulation of cellular protein metabolic process	1400	101	0	1.4844
GO:0042981	regulation of apoptotic process	1400	100	0	1.4745
GO:0051247	positive regulation of protein metabolic process	1496	106	0	1.466
GO:0043067	regulation of programmed cell death	1414	100	0	1.4646
GO:0034097	response to cytokine	816	57	0	1.4592
GO:0090087	regulation of peptide transport	778	54	0	1.4537
GO:0010033	response to organic substance	2847	200	0	1.4533
GO:0071345	cellular response to cytokine stimulus	724	50	0	1.45
GO:0006629	lipid metabolic process	1366	95	0	1.4483
GO:0070887	cellular response to chemical stimulus	2713	189	0	1.4452
GO:0051338	regulation of transferase activity	962	66	0	1.439
GO:0010941	regulation of cell death	1511	104	0	1.4371
GO:0032940	secretion by cell	1407	96	0	1.4291
GO:0046903	secretion	1538	105	0	1.4289
GO:0010648	negative regulation of cell communication	1216	82	0	1.419
GO:0051223	regulation of protein transport	749	50	0	1.4161
GO:0042592	homeostatic process	1617	109	0	1.4159
GO:0023057	negative regulation of signaling	1220	82	0	1.4158
GO:0032504	multicellular organism reproduction	813	54	0	1.4097
GO:0044703	multi-organism reproductive process	962	64	0	1.4087
GO:0048609	multicellular organismal reproductive process	802	53	0	1.405
GO:0022603	regulation of anatomical structure morphogenesis	939	62	0	1.4016
GO:0070201	regulation of establishment of protein localization	823	54	0	1.3975
GO:0048585	negative regulation of response to stimulus	1380	91	0	1.3956
GO:0044711	single-organism biosynthetic process	1502	99	0	1.3943
GO:0031399	regulation of protein modification process	1638	108	0	1.3939
GO:0044702	single organism reproductive process	1235	81	0	1.3914
GO:0048584	positive regulation of response to stimulus	2096	138	0	1.3906
GO:2000026	regulation of multicellular organismal development	1705	112	0	1.3898
GO:0009628	response to abiotic stimulus	1153	74	0	1.3708
GO:0008283	cell proliferation	1954	126	0	1.3704
GO:0009968	negative regulation of signal transduction	1114	71	0	1.3644
GO:0009605	response to external stimulus	2106	135	0	1.364
GO:0051248	negative regulation of protein metabolic process	1078	68	0	1.3547
GO:0009891	positive regulation of biosynthetic process	1783	113	0	1.3539
GO:0080134	regulation of response to stress	1319	83	0	1.3498
GO:0032880	regulation of protein localization	974	61	0	1.349
GO:0045595	regulation of cell differentiation	1511	94	0	1.337
GO:0050793	regulation of developmental process	2246	140	0	1.3358
GO:0045944	positive regulation of transcription from RNA polymerase II promoter	1052	65	0	1.3346
GO:0031328	positive regulation of cellular biosynthetic process	1755	109	0	1.334
GO:0006915	apoptotic process	1814	112	0	1.3279
GO:0048646	anatomical structure formation involved in morphogenesis	967	58	0	1.3067
GO:1902531	regulation of intracellular signal transduction	1692	102	0	1.3048
GO:0016477	cell migration	1302	78	0	1.3014
GO:0051239	regulation of multicellular organismal process	2646	159	0	1.2983
GO:0006952	defense response	1538	92	0	1.2981
GO:0012501	programmed cell death	1937	116	0	1.2971
GO:0044092	negative regulation of molecular function	1097	65	0	1.2928
GO:0051049	regulation of transport	1818	108	0	1.2897
GO:0044255	cellular lipid metabolic process	1070	63	0	1.2869
GO:0006468	protein phosphorylation	1844	109	0	1.2846
GO:0055114	oxidation-reduction process	1010	59	0	1.28
GO:0032269	negative regulation of cellular protein metabolic process	1014	59	0	1.276
GO:0001775	cell activation	1373	80	0	1.2733
GO:0008219	cell death	2047	119	0	1.2672
GO:0045893	positive regulation of transcription, DNA-templated	1362	78	0	1.2564
GO:1903508	positive regulation of nucleic acid-templated transcription	1362	78	0	1.2564
GO:0010557	positive regulation of macromolecule biosynthetic process	1623	93	0	1.255
GO:0032879	regulation of localization	2498	143	0	1.2505
GO:0045935	positive regulation of nucleobase-containing compound metabolic process	1685	96	0	1.2489
GO:0045321	leukocyte activation	1219	69	0	1.2462
GO:1902680	positive regulation of RNA biosynthetic process	1384	78	0	1.2403
GO:0010628	positive regulation of gene expression	1703	95	0	1.228
GO:0031325	positive regulation of cellular metabolic process	2879	161	0	1.2264
GO:0032268	regulation of cellular protein metabolic process	2339	130	0	1.2216
GO:0048870	cell motility	1434	79	0	1.2175
GO:0051674	localization of cell	1434	79	0	1.2175
GO:0007267	cell-cell signaling	1561	86	0	1.2165
GO:0051246	regulation of protein metabolic process	2521	139	0	1.2132
GO:0002682	regulation of immune system process	1444	79	0	1.2105
GO:0051254	positive regulation of RNA metabolic process	1432	78	0	1.2063
GO:0009893	positive regulation of metabolic process	3077	167	0	1.1963
GO:0009966	regulation of signal transduction	2721	147	0	1.1924
GO:0042221	response to chemical	4144	222	0	1.1819
GO:0010604	positive regulation of macromolecule metabolic process	2848	152	0	1.1801
GO:0051173	positive regulation of nitrogen compound metabolic process	2778	148	0	1.1784
GO:0007166	cell surface receptor signaling pathway	2741	146	0	1.1783
GO:0043085	positive regulation of catalytic activity	1597	83	0	1.1587
GO:0010646	regulation of cell communication	3024	158	0	1.1586
GO:0040011	locomotion	1659	86	0	1.1557
GO:0044093	positive regulation of molecular function	1895	98	0	1.152
GO:0016310	phosphorylation	2221	115	0	1.1518
GO:0051130	positive regulation of cellular component organization	1366	70	0	1.1467
GO:0023051	regulation of signaling	3076	158	0	1.1415
GO:0009888	tissue development	1889	96	0	1.1347
GO:0065008	regulation of biological quality	3498	177	0	1.1259
GO:0044281	small molecule metabolic process	2113	106	0	1.1208
GO:0051704	multi-organism process	2381	119	0	1.1161
GO:0048583	regulation of response to stimulus	3722	183	0	1.097
GO:0050790	regulation of catalytic activity	2408	116	0	1.0796
GO:0044765	single-organism transport	3152	150	0	1.0655
GO:0006950	response to stress	3677	174	0	1.059
GO:0048513	animal organ development	3238	153	0	1.0583
GO:0031324	negative regulation of cellular metabolic process	2388	112	0	1.0531
GO:0006928	movement of cell or subcellular component	1902	88	0	1.0418
GO:1902578	single-organism localization	3298	153	0	1.0399
GO:0051172	negative regulation of nitrogen compound metabolic process	2240	103	0	1.0341
GO:0044710	single-organism metabolic process	4313	197	0	1.023
GO:0048468	cell development	1919	86	0	1.0102
GO:0003008	system process	2008	90	0	1.0098
GO:0033554	cellular response to stress	1813	81	0	1.0078
GO:0065009	regulation of molecular function	2973	133	0	1.0045
GO:0006796	phosphate-containing compound metabolic process	3112	139	0	1.0026
GO:0035556	intracellular signal transduction	2580	115	0	1.002
GO:0009892	negative regulation of metabolic process	2704	120	0	0.99728
GO:0006357	regulation of transcription from RNA polymerase II promoter	1879	83	0	0.99614
GO:0009653	anatomical structure morphogenesis	2404	106	0	0.99187
GO:0016192	vesicle-mediated transport	1954	85	0	0.98055
GO:0006793	phosphorus metabolic process	3201	139	0	0.97446
GO:0002376	immune system process	2860	123	0	0.9657
GO:0006955	immune response	2062	88	0	0.96107
GO:0010605	negative regulation of macromolecule metabolic process	2467	105	0	0.95662
GO:0051128	regulation of cellular component organization	2450	104	0	0.95406
GO:0048522	positive regulation of cellular process	4868	205	0	0.94158
GO:0048731	system development	4450	181	0	0.90747
GO:0048519	negative regulation of biological process	4767	192	0	0.89735
GO:0048523	negative regulation of cellular process	4313	173	0	0.89378
GO:0048518	positive regulation of biological process	5435	218	0	0.89262
GO:0071702	organic substance transport	2714	107	0	0.87993
GO:0033036	macromolecule localization	2884	113	0	0.87326
GO:0030154	cell differentiation	3826	150	0	0.87179
GO:0048869	cellular developmental process	3999	154	0	0.85372
GO:0044707	single-multicellular organism process	6084	226	0	0.81571
GO:0007275	multicellular organism development	5015	186	0	0.81507
GO:0048856	anatomical structure development	5470	197	0	0.7854
GO:0032502	developmental process	5889	212	0	0.78463
GO:0044767	single-organism developmental process	5801	208	0	0.78072
GO:0007165	signal transduction	5805	204	0	0.76071
GO:0051716	cellular response to stimulus	6978	242	0	0.74675
GO:0080090	regulation of primary metabolic process	5798	198	0	0.73221
GO:0007154	cell communication	6339	216	0	0.72961
GO:0044700	single organism signaling	6312	213	0	0.71996
GO:0006464	cellular protein modification process	3895	131	0	0.71944
GO:0036211	protein modification process	3895	131	0	0.71944
GO:0023052	signaling	6319	213	0	0.71885
GO:0009889	regulation of biosynthetic process	4370	146	0	0.71203
GO:0006810	transport	5058	169	0	0.71122
GO:0032501	multicellular organismal process	7141	238	0	0.70706
GO:0051234	establishment of localization	5186	171	0	0.69793
GO:0044267	cellular protein metabolic process	4893	161	0	0.69618
GO:0031323	regulation of cellular metabolic process	5950	195	0	0.69115
GO:0051171	regulation of nitrogen compound metabolic process	5683	185	0	0.68468
GO:0051179	localization	6242	203	0	0.68325
GO:0031326	regulation of cellular biosynthetic process	4325	140	0	0.68071
GO:0019538	protein metabolic process	5614	182	0	0.68064
GO:0050896	response to stimulus	8540	276	0	0.67573
GO:0019222	regulation of metabolic process	6367	205	0	0.67318
GO:0060255	regulation of macromolecule metabolic process	5902	187	0	0.65757
GO:1901564	organonitrogen compound metabolic process	6653	207	0	0.63891
GO:0044763	single-organism cellular process	10764	276	0	0.44431
GO:0050794	regulation of cellular process	10508	257	0	0.39732
GO:0071704	organic substance metabolic process	10852	263	0	0.3881
GO:0044238	primary metabolic process	10477	253	0	0.38465
GO:0044237	cellular metabolic process	10461	251	0	0.37827
GO:0065007	biological regulation	11729	279	0	0.36923
GO:0050789	regulation of biological process	11107	264	0	0.36866
GO:0008152	metabolic process	11377	269	0	0.36333
GO:0044699	single-organism process	13462	296	0	0.29038
GO:0008207	C21-steroid hormone metabolic process	34	14	1.1102e-16	3.257
GO:0060393	regulation of pathway-restricted SMAD protein phosphorylation	60	17	1.1102e-16	2.8838
GO:0046889	positive regulation of lipid biosynthetic process	62	17	1.1102e-16	2.8516
GO:0060389	pathway-restricted SMAD protein phosphorylation	63	17	1.1102e-16	2.8358
GO:0045778	positive regulation of ossification	82	19	1.1102e-16	2.6812
GO:0035270	endocrine system development	125	22	1.1102e-16	2.4036
GO:0071219	cellular response to molecule of bacterial origin	157	24	1.1102e-16	2.2606
GO:1903531	negative regulation of secretion by cell	173	25	1.1102e-16	2.2034
GO:0008643	carbohydrate transport	189	26	1.1102e-16	2.1532
GO:0009755	hormone-mediated signaling pathway	222	28	1.1102e-16	2.0645
GO:0000302	response to reactive oxygen species	227	28	1.1102e-16	2.0423
GO:0044262	cellular carbohydrate metabolic process	248	29	1.1102e-16	1.9881
GO:0032103	positive regulation of response to external stimulus	262	30	1.1102e-16	1.9662
GO:0006631	fatty acid metabolic process	346	34	1.1102e-16	1.8104
GO:2001233	regulation of apoptotic signaling pathway	372	35	1.1102e-16	1.7663
GO:0007507	heart development	500	40	1.1102e-16	1.6013
GO:0009607	response to biotic stimulus	899	54	1.1102e-16	1.3093
GO:0043412	macromolecule modification	4152	134	1.1102e-16	0.67803
GO:0046888	negative regulation of hormone secretion	64	17	2.2204e-16	2.8203
GO:0007623	circadian rhythm	195	26	2.2204e-16	2.1221
GO:0051048	negative regulation of secretion	197	26	2.2204e-16	2.1119
GO:0090276	regulation of peptide hormone secretion	197	26	2.2204e-16	2.1119
GO:1900542	regulation of purine nucleotide metabolic process	216	27	2.2204e-16	2.0567
GO:0006066	alcohol metabolic process	294	31	2.2204e-16	1.8831
GO:0050678	regulation of epithelial cell proliferation	295	31	2.2204e-16	1.8797
GO:0051707	response to other organism	853	52	2.2204e-16	1.3247
GO:0043567	regulation of insulin-like growth factor receptor signaling pathway	23	12	3.3307e-16	3.4912
GO:0045471	response to ethanol	132	22	3.3307e-16	2.3495
GO:0001525	angiogenesis	413	36	3.3307e-16	1.6894
GO:0031347	regulation of defense response	682	46	3.3307e-16	1.428
GO:0043207	response to external biotic stimulus	856	52	3.3307e-16	1.3212
GO:0001541	ovarian follicle development	56	16	4.4409e-16	2.8945
GO:0002526	acute inflammatory response	133	22	4.4409e-16	2.342
GO:0045981	positive regulation of nucleotide metabolic process	134	22	5.5511e-16	2.3346
GO:1900544	positive regulation of purine nucleotide metabolic process	134	22	5.5511e-16	2.3346
GO:2001234	negative regulation of apoptotic signaling pathway	203	26	5.5511e-16	2.0821
GO:1901342	regulation of vasculature development	242	28	5.5511e-16	1.9786
GO:0006140	regulation of nucleotide metabolic process	223	27	6.6613e-16	2.0249
GO:0008203	cholesterol metabolic process	121	21	7.7716e-16	2.3914
GO:0071900	regulation of protein serine/threonine kinase activity	476	38	7.7716e-16	1.6004
GO:0009743	response to carbohydrate	208	26	9.992e-16	2.0578
GO:1901576	organic substance biosynthetic process	6307	173	9.992e-16	0.51383
GO:0050731	positive regulation of peptidyl-tyrosine phosphorylation	124	21	1.2212e-15	2.3671
GO:0001816	cytokine production	646	44	1.2212e-15	1.4387
GO:0009058	biosynthetic process	6381	174	1.3323e-15	0.5079
GO:0043170	macromolecule metabolic process	9220	222	1.4433e-15	0.38228
GO:0031099	regeneration	175	24	1.5543e-15	2.1527
GO:0007178	transmembrane receptor protein serine/threonine kinase signaling pathway	316	31	1.5543e-15	1.8112
GO:1902652	secondary alcohol metabolic process	126	21	1.7764e-15	2.3512
GO:0048661	positive regulation of smooth muscle cell proliferation	72	17	1.9984e-15	2.7043
GO:1901360	organic cyclic compound metabolic process	6239	171	1.9984e-15	0.51311
GO:0045055	regulated exocytosis	745	47	2.2204e-15	1.3608
GO:1901654	response to ketone	179	24	2.6645e-15	2.1303
GO:0010883	regulation of lipid storage	42	14	2.8866e-15	3.0512
GO:0046326	positive regulation of glucose import	42	14	2.8866e-15	3.0512
GO:0050878	regulation of body fluid levels	495	38	2.8866e-15	1.5613
GO:0031669	cellular response to nutrient levels	180	24	2.9976e-15	2.1247
GO:0043086	negative regulation of catalytic activity	843	50	2.9976e-15	1.298
GO:0032885	regulation of polysaccharide biosynthetic process	34	13	3.5527e-15	3.1881
GO:0071496	cellular response to external stimulus	281	29	3.5527e-15	1.8636
GO:0045725	positive regulation of glycogen biosynthetic process	15	10	3.6637e-15	3.7297
GO:2001237	negative regulation of extrinsic apoptotic signaling pathway	101	19	3.7748e-15	2.4751
GO:1905954	positive regulation of lipid localization	75	17	4.1078e-15	2.664
GO:0044060	regulation of endocrine process	43	14	4.2188e-15	3.0282
GO:0006112	energy reserve metabolic process	88	18	4.3299e-15	2.5601
GO:0043491	protein kinase B signaling	148	22	4.3299e-15	2.2359
GO:0006807	nitrogen compound metabolic process	9940	232	4.3299e-15	0.35096
GO:0005979	regulation of glycogen biosynthetic process	27	12	4.6629e-15	3.3371
GO:0010962	regulation of glucan biosynthetic process	27	12	4.6629e-15	3.3371
GO:0030855	epithelial cell differentiation	729	46	4.6629e-15	1.3614
GO:0002684	positive regulation of immune system process	1051	56	5.3291e-15	1.1889
GO:0030501	positive regulation of bone mineralization	35	13	5.6621e-15	3.1599
GO:0019725	cellular homeostasis	825	49	5.6621e-15	1.2998
GO:0060986	endocrine hormone secretion	44	14	6.1062e-15	3.0057
GO:0060429	epithelium development	1227	61	6.3283e-15	1.1183
GO:0045444	fat cell differentiation	205	25	6.4393e-15	2.0346
GO:0071383	cellular response to steroid hormone stimulus	245	27	6.5503e-15	1.9312
GO:0070371	ERK1 and ERK2 cascade	266	28	6.6613e-15	1.8844
GO:0009890	negative regulation of biosynthetic process	1483	68	6.9944e-15	1.036
GO:0034284	response to monosaccharide	188	24	8.1046e-15	2.0815
GO:0001558	regulation of cell growth	383	33	8.3267e-15	1.6801
GO:0032147	activation of protein kinase activity	291	29	8.9928e-15	1.8288
GO:0070875	positive regulation of glycogen metabolic process	16	10	9.5479e-15	3.669
GO:0071241	cellular response to inorganic substance	173	23	1.2212e-14	2.1233
GO:0032881	regulation of polysaccharide metabolic process	37	13	1.3212e-14	3.1058
GO:0035295	tube development	574	40	1.3212e-14	1.4635
GO:0060341	regulation of cellular localization	844	49	1.3545e-14	1.277
GO:0072593	reactive oxygen species metabolic process	233	26	1.5765e-14	1.9449
GO:0016051	carbohydrate biosynthetic process	194	24	1.6542e-14	2.0502
GO:1905953	negative regulation of lipid localization	38	13	1.9762e-14	3.0798
GO:0032355	response to estradiol	126	20	2.1649e-14	2.3047
GO:0016042	lipid catabolic process	301	29	2.1871e-14	1.7951
GO:0070873	regulation of glycogen metabolic process	30	12	2.1982e-14	3.2353
GO:0006897	endocytosis	730	45	2.1982e-14	1.3386
GO:0010565	regulation of cellular ketone metabolic process	160	22	2.3093e-14	2.1584
GO:0045765	regulation of angiogenesis	217	25	2.4536e-14	1.9779
GO:0050714	positive regulation of protein secretion	217	25	2.4536e-14	1.9779
GO:0001817	regulation of cytokine production	585	40	2.4647e-14	1.4446
GO:0035265	organ growth	144	21	2.7423e-14	2.2187
GO:0061448	connective tissue development	239	26	2.8977e-14	1.9195
GO:0070169	positive regulation of biomineral tissue development	39	13	2.9088e-14	3.0545
GO:0006366	transcription from RNA polymerase II promoter	2080	82	2.9976e-14	0.88258
GO:2000379	positive regulation of reactive oxygen species metabolic process	84	17	3.0753e-14	2.5521
GO:0044712	single-organism catabolic process	963	52	3.4528e-14	1.2035
GO:0045927	positive regulation of growth	242	26	3.908e-14	1.9071
GO:0070482	response to oxygen levels	355	31	3.9413e-14	1.6952
GO:0030155	regulation of cell adhesion	653	42	4.2411e-14	1.3824
GO:0030509	BMP signaling pathway	148	21	4.8073e-14	2.1914
GO:0071248	cellular response to metal ion	148	21	4.8073e-14	2.1914
GO:0016049	cell growth	486	36	4.9294e-14	1.527
GO:0030162	regulation of proteolysis	718	44	5.429e-14	1.3331
GO:1904951	positive regulation of establishment of protein localization	518	37	6.5725e-14	1.49
GO:1901362	organic cyclic compound biosynthetic process	4603	136	6.6169e-14	0.58965
GO:0016043	cellular component organization	6079	164	7.1942e-14	0.49753
GO:0001655	urogenital system development	316	29	7.6716e-14	1.7466
GO:0007586	digestion	170	22	8.2712e-14	2.0982
GO:0010907	positive regulation of glucose metabolic process	33	12	8.6375e-14	3.1429
GO:0031668	cellular response to extracellular stimulus	209	24	8.8485e-14	1.9761
GO:2000377	regulation of reactive oxygen species metabolic process	153	21	9.4369e-14	2.1584
GO:0044236	multicellular organism metabolic process	136	20	9.7367e-14	2.2289
GO:0032846	positive regulation of homeostatic process	210	24	9.8366e-14	1.9714
GO:1904019	epithelial cell apoptotic process	90	17	1.027e-13	2.4839
GO:0044249	cellular biosynthetic process	6218	166	1.1402e-13	0.48698
GO:0010742	macrophage derived foam cell differentiation	34	12	1.3145e-13	3.1139
GO:0090077	foam cell differentiation	34	12	1.3145e-13	3.1139
GO:0034103	regulation of tissue remodeling	66	15	1.6587e-13	2.6722
GO:0070542	response to fatty acid	79	16	1.7542e-13	2.5555
GO:0055082	cellular chemical homeostasis	712	43	1.7808e-13	1.3191
GO:0071772	response to BMP	158	21	1.8052e-13	2.1265
GO:0071773	cellular response to BMP stimulus	158	21	1.8052e-13	2.1265
GO:0060416	response to growth hormone	35	12	1.9706e-13	3.0858
GO:0048639	positive regulation of developmental growth	159	21	2.0484e-13	2.1202
GO:0030500	regulation of bone mineralization	67	15	2.1061e-13	2.6574
GO:0043405	regulation of MAP kinase activity	329	29	2.1527e-13	1.7065
GO:0009749	response to glucose	178	22	2.1594e-13	2.0525
GO:0019217	regulation of fatty acid metabolic process	80	16	2.1605e-13	2.5431
GO:0007610	behavior	567	38	2.1605e-13	1.4258
GO:0009636	response to toxic substance	218	24	2.2571e-13	1.9342
GO:0097755	positive regulation of blood vessel diameter	56	14	2.6001e-13	2.7693
GO:0050994	regulation of lipid catabolic process	56	14	2.6001e-13	2.7693
GO:0001666	response to hypoxia	332	29	2.7112e-13	1.6974
GO:0009887	animal organ morphogenesis	981	51	2.7323e-13	1.166
GO:0034504	protein localization to nucleus	358	30	3.0509e-13	1.655
GO:0006953	acute-phase response	46	13	3.2918e-13	2.8933
GO:0051222	positive regulation of protein transport	463	34	3.3407e-13	1.5198
GO:0014065	phosphatidylinositol 3-kinase signaling	163	21	3.3695e-13	2.0955
GO:0045669	positive regulation of osteoblast differentiation	57	14	3.3951e-13	2.752
GO:0060395	SMAD protein signal transduction	57	14	3.3951e-13	2.752
GO:0071902	positive regulation of protein serine/threonine kinase activity	335	29	3.4062e-13	1.6884
GO:0009746	response to hexose	183	22	3.8325e-13	2.0249
GO:0001890	placenta development	146	20	3.8558e-13	2.1584
GO:1901617	organic hydroxy compound biosynthetic process	203	23	3.9313e-13	1.9643
GO:0030282	bone mineralization	98	17	4.4609e-13	2.3996
GO:0031327	negative regulation of cellular biosynthetic process	1464	64	4.5297e-13	0.98912
GO:0050865	regulation of cell activation	552	37	4.5697e-13	1.4266
GO:0036293	response to decreased oxygen levels	340	29	4.9538e-13	1.6737
GO:0006887	exocytosis	864	47	5.3291e-13	1.2128
GO:0048015	phosphatidylinositol-mediated signaling	206	23	5.3735e-13	1.9497
GO:0042594	response to starvation	167	21	5.4645e-13	2.0714
GO:0010743	regulation of macrophage derived foam cell differentiation	29	11	5.5245e-13	3.1881
GO:0097006	regulation of plasma lipoprotein particle levels	59	14	5.6966e-13	2.7181
GO:1900371	regulation of purine nucleotide biosynthetic process	149	20	5.701e-13	2.1382
GO:0005978	glycogen biosynthetic process	48	13	6.0574e-13	2.8516
GO:0009250	glucan biosynthetic process	48	13	6.0574e-13	2.8516
GO:0030808	regulation of nucleotide biosynthetic process	150	20	6.4804e-13	2.1316
GO:0043467	regulation of generation of precursor metabolites and energy	86	16	7.0854e-13	2.4717
GO:0090277	positive regulation of peptide hormone secretion	86	16	7.0854e-13	2.4717
GO:0048017	inositol lipid-mediated signaling	209	23	7.3042e-13	1.9353
GO:0090092	regulation of transmembrane receptor protein serine/threonine kinase signaling pathway	209	23	7.3042e-13	1.9353
GO:0009894	regulation of catabolic process	748	43	9.3914e-13	1.2698
GO:0060284	regulation of cell development	780	44	9.4391e-13	1.2504
GO:0019221	cytokine-mediated signaling pathway	566	37	9.7045e-13	1.4016
GO:0030324	lung development	172	21	9.8077e-13	2.0421
GO:0018108	peptidyl-tyrosine phosphorylation	325	28	9.9665e-13	1.6847
GO:0005977	glycogen metabolic process	74	15	1.0011e-12	2.5594
GO:0016337	single organismal cell-cell adhesion	596	38	1.0025e-12	1.376
GO:0001763	morphogenesis of a branching structure	193	22	1.143e-12	1.972
GO:0018212	peptidyl-tyrosine modification	327	28	1.1577e-12	1.6786
GO:0050728	negative regulation of inflammatory response	104	17	1.226e-12	2.3408
GO:0006700	C21-steroid hormone biosynthetic process	23	10	1.2308e-12	3.3242
GO:0050730	regulation of peptidyl-tyrosine phosphorylation	174	21	1.2322e-12	2.0306
GO:0006073	cellular glucan metabolic process	75	15	1.2329e-12	2.5462
GO:0044042	glucan metabolic process	75	15	1.2329e-12	2.5462
GO:0070167	regulation of biomineral tissue development	75	15	1.2329e-12	2.5462
GO:0009790	embryo development	954	49	1.334e-12	1.1547
GO:0010676	positive regulation of cellular carbohydrate metabolic process	51	13	1.4304e-12	2.7922
GO:0030810	positive regulation of nucleotide biosynthetic process	105	17	1.4413e-12	2.3313
GO:1900373	positive regulation of purine nucleotide biosynthetic process	105	17	1.4413e-12	2.3313
GO:1900180	regulation of protein localization to nucleus	216	23	1.4649e-12	1.9025
GO:0030323	respiratory tube development	176	21	1.5433e-12	2.0192
GO:0071840	cellular component organization or biogenesis	6284	164	1.6198e-12	0.46437
GO:0044260	cellular macromolecule metabolic process	8424	201	1.663e-12	0.37366
GO:0006979	response to oxidative stress	409	31	1.723e-12	1.5539
GO:0010888	negative regulation of lipid storage	17	9	1.7552e-12	3.5166
GO:0043436	oxoacid metabolic process	1101	53	1.7687e-12	1.0884
GO:0030301	cholesterol transport	77	15	1.8519e-12	2.5202
GO:0045833	negative regulation of lipid metabolic process	77	15	1.8519e-12	2.5202
GO:0042886	amide transport	2034	77	1.8643e-12	0.8428
GO:0014909	smooth muscle cell migration	64	14	1.9034e-12	2.638
GO:0060541	respiratory system development	198	22	1.9245e-12	1.9465
GO:0008211	glucocorticoid metabolic process	24	10	2.0792e-12	3.2834
GO:0030073	insulin secretion	199	22	2.1317e-12	1.9415
GO:0051896	regulation of protein kinase B signaling	124	18	2.1586e-12	2.2205
GO:0045936	negative regulation of phosphate metabolic process	553	36	2.2758e-12	1.3981
GO:0019637	organophosphate metabolic process	1181	55	2.3376e-12	1.0547
GO:0045913	positive regulation of carbohydrate metabolic process	65	14	2.3902e-12	2.6227
GO:0010563	negative regulation of phosphorus metabolic process	554	36	2.3985e-12	1.3963
GO:0061138	morphogenesis of a branching epithelium	180	21	2.3992e-12	1.9969
GO:0030799	regulation of cyclic nucleotide metabolic process	161	20	2.4903e-12	2.0613
GO:0045926	negative regulation of growth	222	23	2.6035e-12	1.8752
GO:0055088	lipid homeostasis	109	17	2.7038e-12	2.2942
GO:0015833	peptide transport	2010	76	2.886e-12	0.84176
GO:0070663	regulation of leukocyte proliferation	202	22	2.8866e-12	1.9266
GO:0040014	regulation of multicellular organism growth	66	14	2.9889e-12	2.6077
GO:0008104	protein localization	2573	89	3.1818e-12	0.75094
GO:0006082	organic acid metabolic process	1118	53	3.1858e-12	1.0731
GO:0014066	regulation of phosphatidylinositol 3-kinase signaling	145	19	3.3966e-12	2.1165
GO:0034599	cellular response to oxidative stress	247	24	3.4486e-12	1.8098
GO:0002252	immune effector process	1195	55	3.7159e-12	1.043
GO:0014074	response to purine-containing compound	146	19	3.847e-12	2.1096
GO:0034614	cellular response to reactive oxygen species	146	19	3.847e-12	2.1096
GO:0008625	extrinsic apoptotic signaling pathway via death domain receptors	81	15	4.0284e-12	2.4702
GO:0070372	regulation of ERK1 and ERK2 cascade	249	24	4.1017e-12	1.8018
GO:0032370	positive regulation of lipid transport	55	13	4.108e-12	2.7181
GO:0046649	lymphocyte activation	687	40	4.2542e-12	1.2841
GO:2000241	regulation of reproductive process	129	18	4.3031e-12	2.1813
GO:0019693	ribose phosphate metabolic process	566	36	4.4618e-12	1.3749
GO:0009152	purine ribonucleotide biosynthetic process	250	24	4.4703e-12	1.7978
GO:2000027	regulation of organ morphogenesis	250	24	4.4703e-12	1.7978
GO:0009150	purine ribonucleotide metabolic process	537	35	4.5484e-12	1.4
GO:0022407	regulation of cell-cell adhesion	398	30	4.6126e-12	1.5494
GO:0052548	regulation of endopeptidase activity	372	29	4.672e-12	1.584
GO:0030100	regulation of endocytosis	207	22	4.7273e-12	1.9023
GO:0051897	positive regulation of protein kinase B signaling	82	15	4.8576e-12	2.4581
GO:0031329	regulation of cellular catabolic process	628	38	4.8782e-12	1.3238
GO:0052547	regulation of peptidase activity	399	30	4.9145e-12	1.5469
GO:0045807	positive regulation of endocytosis	113	17	4.9379e-12	2.2585
GO:0048738	cardiac muscle tissue development	187	21	5.0501e-12	1.9589
GO:0000271	polysaccharide biosynthetic process	69	14	5.7095e-12	2.5639
GO:0002792	negative regulation of peptide secretion	114	17	5.7176e-12	2.2498
GO:0006164	purine nucleotide biosynthetic process	253	24	5.7728e-12	1.7859
GO:0051249	regulation of lymphocyte activation	456	32	5.7878e-12	1.4762
GO:1902930	regulation of alcohol biosynthetic process	35	11	6.1001e-12	3.0057
GO:0019752	carboxylic acid metabolic process	995	49	6.1242e-12	1.1126
GO:0050796	regulation of insulin secretion	169	20	6.1963e-12	2.0131
GO:0048598	embryonic morphogenesis	573	36	6.3571e-12	1.3626
GO:0015918	sterol transport	84	15	7.0068e-12	2.4343
GO:0044242	cellular lipid catabolic process	191	21	7.6119e-12	1.9379
GO:0002694	regulation of leukocyte activation	518	34	7.7425e-12	1.4078
GO:0043406	positive regulation of MAP kinase activity	257	24	8.0713e-12	1.7703
GO:0080135	regulation of cellular response to stress	608	37	8.0713e-12	1.3301
GO:0050900	leukocyte migration	462	32	8.1696e-12	1.4631
GO:0001935	endothelial cell proliferation	117	17	8.7966e-12	2.224
GO:0002521	leukocyte differentiation	464	32	9.1523e-12	1.4588
GO:0005976	polysaccharide metabolic process	101	16	9.3779e-12	2.3126
GO:0009259	ribonucleotide metabolic process	552	35	9.8763e-12	1.3725
GO:0010468	regulation of gene expression	4446	127	1.034e-11	0.55639
GO:0006163	purine nucleotide metabolic process	553	35	1.039e-11	1.3707
GO:0052652	cyclic purine nucleotide metabolic process	155	19	1.1292e-11	2.0502
GO:0006508	proteolysis	1779	69	1.224e-11	0.86847
GO:0009187	cyclic nucleotide metabolic process	196	21	1.2531e-11	1.9122
GO:0009190	cyclic nucleotide biosynthetic process	156	19	1.2668e-11	2.0438
GO:0045785	positive regulation of cell adhesion	388	29	1.3113e-11	1.542
GO:0034698	response to gonadotropin	28	10	1.3122e-11	3.1349
GO:0009260	ribonucleotide biosynthetic process	263	24	1.3186e-11	1.7473
GO:0033692	cellular polysaccharide biosynthetic process	60	13	1.3583e-11	2.6325
GO:0010893	positive regulation of steroid biosynthetic process	14	8	1.388e-11	3.5935
GO:0007596	blood coagulation	337	27	1.4037e-11	1.6135
GO:0044264	cellular polysaccharide metabolic process	88	15	1.4146e-11	2.3883
GO:0098602	single organism cell adhesion	651	38	1.4242e-11	1.2879
GO:0072521	purine-containing compound metabolic process	590	36	1.4668e-11	1.3334
GO:0014812	muscle cell migration	74	14	1.5637e-11	2.4949
GO:0034637	cellular carbohydrate biosynthetic process	74	14	1.5637e-11	2.4949
GO:0050801	ion homeostasis	717	40	1.5944e-11	1.2414
GO:0046390	ribose phosphate biosynthetic process	266	24	1.6766e-11	1.736
GO:0072522	purine-containing compound biosynthetic process	266	24	1.6766e-11	1.736
GO:0042181	ketone biosynthetic process	38	11	1.6834e-11	2.9257
GO:0051235	maintenance of location	290	25	1.6963e-11	1.6891
GO:0035051	cardiocyte differentiation	122	17	1.753e-11	2.1825
GO:0030802	regulation of cyclic nucleotide biosynthetic process	140	18	1.765e-11	2.1
GO:0050817	coagulation	341	27	1.8428e-11	1.6017
GO:0043627	response to estrogen	75	14	1.8943e-11	2.4817
GO:0007599	hemostasis	342	27	1.9713e-11	1.5988
GO:0033273	response to vitamin	90	15	1.9818e-11	2.3661
GO:0010556	regulation of macromolecule biosynthetic process	4135	120	2.0209e-11	0.57265
GO:0045861	negative regulation of proteolysis	318	26	2.1653e-11	1.635
GO:0070374	positive regulation of ERK1 and ERK2 cascade	181	20	2.2151e-11	1.9449
GO:0051090	regulation of sequence-specific DNA binding transcription factor activity	370	28	2.2443e-11	1.5554
GO:0006606	protein import into nucleus	270	24	2.2977e-11	1.7211
GO:0044744	protein targeting to nucleus	270	24	2.2977e-11	1.7211
GO:0006641	triglyceride metabolic process	107	16	2.3256e-11	2.2554
GO:0030801	positive regulation of cyclic nucleotide metabolic process	107	16	2.3256e-11	2.2554
GO:0015908	fatty acid transport	91	15	2.338e-11	2.3551
GO:0010720	positive regulation of cell development	453	31	2.4003e-11	1.452
GO:0070661	leukocyte proliferation	271	24	2.4837e-11	1.7174
GO:0051216	cartilage development	183	20	2.712e-11	1.9339
GO:0031100	animal organ regeneration	77	14	2.7551e-11	2.4557
GO:0042326	negative regulation of phosphorylation	428	30	2.8391e-11	1.4769
GO:1902593	single-organism nuclear import	273	24	2.8992e-11	1.7101
GO:1900182	positive regulation of protein localization to nucleus	126	17	2.9717e-11	2.1505
GO:0045667	regulation of osteoblast differentiation	109	16	3.1061e-11	2.2371
GO:0042110	T cell activation	458	31	3.1701e-11	1.441
GO:0051098	regulation of binding	324	26	3.2854e-11	1.6164
GO:0071705	nitrogen compound transport	2331	81	3.4343e-11	0.75658
GO:0022008	neurogenesis	1461	60	3.7286e-11	0.92766
GO:0014068	positive regulation of phosphatidylinositol 3-kinase signaling	65	13	4.0092e-11	2.5537
GO:0009165	nucleotide biosynthetic process	327	26	4.0323e-11	1.6072
GO:0007159	leukocyte cell-cell adhesion	353	27	4.0717e-11	1.5673
GO:1903827	regulation of cellular protein localization	581	35	4.0939e-11	1.3214
GO:0055086	nucleobase-containing small molecule metabolic process	740	40	4.1725e-11	1.2099
GO:0071548	response to dexamethasone	41	11	4.2294e-11	2.8516
GO:0031214	biomineral tissue development	129	17	4.3581e-11	2.1272
GO:0061041	regulation of wound healing	129	17	4.3581e-11	2.1272
GO:0045184	establishment of protein localization	2126	76	4.4482e-11	0.78568
GO:0018193	peptidyl-amino acid modification	1162	52	4.4505e-11	1.0159
GO:1901566	organonitrogen compound biosynthetic process	1873	70	4.5271e-11	0.8312
GO:0060627	regulation of vesicle-mediated transport	465	31	4.6486e-11	1.4259
GO:0097756	negative regulation of blood vessel diameter	80	14	4.7315e-11	2.4179
GO:0007631	feeding behavior	112	16	4.7386e-11	2.2102
GO:0007155	cell adhesion	1353	57	4.7409e-11	0.95397
GO:1904035	regulation of epithelial cell apoptotic process	66	13	4.9193e-11	2.5387
GO:1901293	nucleoside phosphate biosynthetic process	330	26	4.9371e-11	1.5981
GO:0019219	regulation of nucleobase-containing compound metabolic process	4144	119	5.2861e-11	0.56218
GO:0071378	cellular response to growth hormone stimulus	23	9	5.4076e-11	3.2289
GO:0009117	nucleotide metabolic process	682	38	5.575e-11	1.2414
GO:0030879	mammary gland development	131	17	5.5925e-11	2.1119
GO:0015718	monocarboxylic acid transport	150	18	5.7003e-11	2.0315
GO:0042448	progesterone metabolic process	16	8	5.7797e-11	3.4684
GO:0022610	biological adhesion	1360	57	5.7926e-11	0.94881
GO:0009056	catabolic process	2313	80	5.9759e-11	0.75206
GO:1900076	regulation of cellular response to insulin stimulus	67	13	6.0139e-11	2.5239
GO:0048534	hematopoietic or lymphoid organ development	750	40	6.2577e-11	1.1965
GO:0031348	negative regulation of defense response	151	18	6.3762e-11	2.0249
GO:0030804	positive regulation of cyclic nucleotide biosynthetic process	98	15	7.0213e-11	2.2818
GO:1903034	regulation of response to wounding	152	18	7.1259e-11	2.0183
GO:0070665	positive regulation of leukocyte proliferation	133	17	7.1442e-11	2.0969
GO:0006753	nucleoside phosphate metabolic process	688	38	7.1888e-11	1.2327
GO:0051336	regulation of hydrolase activity	1369	57	7.4769e-11	0.94222
GO:0001819	positive regulation of cytokine production	390	28	7.6997e-11	1.5029
GO:0046686	response to cadmium ion	55	12	7.7152e-11	2.6439
GO:0050670	regulation of lymphocyte proliferation	194	20	7.8827e-11	1.8759
GO:0032944	regulation of mononuclear cell proliferation	195	20	8.6538e-11	1.8708
GO:0034612	response to tumor necrosis factor	288	24	8.8554e-11	1.6568
GO:0001936	regulation of endothelial cell proliferation	100	15	9.4506e-11	2.2618
GO:0014910	regulation of smooth muscle cell migration	56	12	9.6756e-11	2.6262
GO:2000194	regulation of female gonad development	11	7	9.73e-11	3.6989
GO:0051170	nuclear import	290	24	1.022e-10	1.6499
GO:0030814	regulation of cAMP metabolic process	136	17	1.0231e-10	2.0747
GO:0006091	generation of precursor metabolites and energy	368	27	1.0463e-10	1.5258
GO:0006704	glucocorticoid biosynthetic process	17	8	1.0761e-10	3.4112
GO:1903706	regulation of hemopoiesis	316	25	1.0793e-10	1.6035
GO:0002520	immune system development	798	41	1.1058e-10	1.1587
GO:0003073	regulation of systemic arterial blood pressure	85	14	1.1069e-10	2.358
GO:0009266	response to temperature stimulus	221	21	1.2236e-10	1.7927
GO:0043112	receptor metabolic process	157	18	1.2263e-10	1.9862
GO:0034367	macromolecular complex remodeling	25	9	1.3132e-10	3.1488
GO:0034368	protein-lipid complex remodeling	25	9	1.3132e-10	3.1488
GO:0034369	plasma lipoprotein particle remodeling	25	9	1.3132e-10	3.1488
GO:0030817	regulation of cAMP biosynthetic process	120	16	1.3725e-10	2.1418
GO:0017038	protein import	320	25	1.4104e-10	1.591
GO:0071356	cellular response to tumor necrosis factor	270	23	1.4278e-10	1.6803
GO:0030816	positive regulation of cAMP metabolic process	87	14	1.5296e-10	2.3351
GO:0030258	lipid modification	271	23	1.5372e-10	1.6766
GO:0043279	response to alkaloid	140	17	1.6278e-10	2.046
GO:0030431	sleep	35	10	1.657e-10	2.9187
GO:0071827	plasma lipoprotein particle organization	35	10	1.657e-10	2.9187
GO:0015031	protein transport	1974	71	1.7855e-10	0.79269
GO:1903037	regulation of leukocyte cell-cell adhesion	324	25	1.8352e-10	1.5786
GO:2000112	regulation of cellular macromolecule biosynthetic process	4022	115	1.8391e-10	0.55815
GO:0045596	negative regulation of cell differentiation	614	35	1.8444e-10	1.2662
GO:0050679	positive regulation of epithelial cell proliferation	161	18	1.8654e-10	1.9612
GO:0031016	pancreas development	73	13	1.8712e-10	2.4393
GO:0071371	cellular response to gonadotropin stimulus	18	8	1.9093e-10	3.3571
GO:0048699	generation of neurons	1364	56	1.9241e-10	0.92849
GO:0046165	alcohol biosynthetic process	105	15	1.9278e-10	2.2135
GO:0001649	osteoblast differentiation	204	20	1.954e-10	1.8259
GO:0006171	cAMP biosynthetic process	123	16	2.0014e-10	2.1173
GO:0006639	acylglycerol metabolic process	123	16	2.0014e-10	2.1173
GO:0032872	regulation of stress-activated MAPK cascade	205	20	2.1332e-10	1.821
GO:0009987	cellular process	15657	298	2.2504e-10	0.14605
GO:0006638	neutral lipid metabolic process	124	16	2.264e-10	2.1092
GO:0022409	positive regulation of cell-cell adhesion	252	22	2.2686e-10	1.7065
GO:0014823	response to activity	60	12	2.2859e-10	2.5584
GO:0070302	regulation of stress-activated protein kinase signaling cascade	206	20	2.3277e-10	1.8162
GO:0002573	myeloid leukocyte differentiation	186	19	2.7733e-10	1.869
GO:0002697	regulation of immune effector process	331	25	2.8811e-10	1.5573
GO:0050709	negative regulation of protein secretion	108	15	2.9009e-10	2.1856
GO:1900078	positive regulation of cellular response to insulin stimulus	27	9	2.9264e-10	3.0747
GO:0060537	muscle tissue development	358	26	2.936e-10	1.5169
GO:0001659	temperature homeostasis	37	10	3.0535e-10	2.8647
GO:0035929	steroid hormone secretion	19	8	3.2508e-10	3.3058
GO:0050671	positive regulation of lymphocyte proliferation	127	16	3.2542e-10	2.0855
GO:0009895	negative regulation of catabolic process	210	20	3.2828e-10	1.797
GO:0098609	cell-cell adhesion	793	40	3.2885e-10	1.1408
GO:0071384	cellular response to corticosteroid stimulus	62	12	3.4261e-10	2.5262
GO:0032943	mononuclear cell proliferation	258	22	3.5614e-10	1.683
GO:0032946	positive regulation of mononuclear cell proliferation	128	16	3.6643e-10	2.0777
GO:0010558	negative regulation of macromolecule biosynthetic process	1388	56	3.6949e-10	0.91106
GO:0048754	branching morphogenesis of an epithelial tube	148	17	3.9347e-10	1.9908
GO:0071825	protein-lipid complex subunit organization	38	10	4.0839e-10	2.8387
GO:0031663	lipopolysaccharide-mediated signaling pathway	50	11	4.381e-10	2.6574
GO:0003014	renal system process	112	15	4.9001e-10	2.1495
GO:0043568	positive regulation of insulin-like growth factor receptor signaling pathway	13	7	4.9178e-10	3.5447
GO:1901863	positive regulation of muscle tissue development	64	12	5.0576e-10	2.4949
GO:0045429	positive regulation of nitric oxide biosynthetic process	39	10	5.4125e-10	2.8134
GO:1904407	positive regulation of nitric oxide metabolic process	39	10	5.4125e-10	2.8134
GO:0030336	negative regulation of cell migration	216	20	5.4172e-10	1.769
GO:0016101	diterpenoid metabolic process	96	14	5.9224e-10	2.2377
GO:0002443	leukocyte mediated immunity	844	41	5.9513e-10	1.1027
GO:1902105	regulation of leukocyte differentiation	241	21	6.0938e-10	1.7065
GO:0030819	positive regulation of cAMP biosynthetic process	80	13	6.1632e-10	2.349
GO:0030198	extracellular matrix organization	317	24	6.3116e-10	1.5612
GO:0030097	hemopoiesis	710	37	6.6048e-10	1.1753
GO:0046058	cAMP metabolic process	153	17	6.6375e-10	1.9578
GO:0043062	extracellular structure organization	318	24	6.726e-10	1.558
GO:0055007	cardiac muscle cell differentiation	97	14	6.8195e-10	2.2274
GO:0071398	cellular response to fatty acid	52	11	6.8794e-10	2.619
GO:0050873	brown fat cell differentiation	40	10	7.112e-10	2.7887
GO:0051224	negative regulation of protein transport	197	19	7.4103e-10	1.8118
GO:0034440	lipid oxidation	98	14	7.8391e-10	2.2173
GO:0006355	regulation of transcription, DNA-templated	3619	105	7.9678e-10	0.57356
GO:0006898	receptor-mediated endocytosis	348	25	8.2001e-10	1.5074
GO:0006935	chemotaxis	554	32	8.4521e-10	1.2819
GO:0045923	positive regulation of fatty acid metabolic process	30	9	8.5525e-10	2.9729
GO:0042330	taxis	555	32	8.8376e-10	1.2801
GO:0055065	metal ion homeostasis	555	32	8.8376e-10	1.2801
GO:0045912	negative regulation of carbohydrate metabolic process	41	10	9.2697e-10	2.7646
GO:1903039	positive regulation of leukocyte cell-cell adhesion	223	20	9.5124e-10	1.7372
GO:0030099	myeloid cell differentiation	324	24	9.7989e-10	1.5394
GO:1902532	negative regulation of intracellular signal transduction	466	29	1.0064e-09	1.3592
GO:0046503	glycerolipid catabolic process	54	11	1.0586e-09	2.5819
GO:1901655	cellular response to ketone	84	13	1.1536e-09	2.3008
GO:1901861	regulation of muscle tissue development	119	15	1.1646e-09	2.0894
GO:0007369	gastrulation	180	18	1.1663e-09	1.8503
GO:1903506	regulation of nucleic acid-templated transcription	3644	105	1.1853e-09	0.56667
GO:0070741	response to interleukin-6	31	9	1.1878e-09	2.9412
GO:0071276	cellular response to cadmium ion	31	9	1.1878e-09	2.9412
GO:0090278	negative regulation of peptide hormone secretion	42	10	1.199e-09	2.741
GO:0038034	signal transduction in absence of ligand	69	12	1.261e-09	2.4208
GO:0097192	extrinsic apoptotic signaling pathway in absence of ligand	69	12	1.261e-09	2.4208
GO:0055094	response to lipoprotein particle	22	8	1.3172e-09	3.1661
GO:0060396	growth hormone receptor signaling pathway	22	8	1.3172e-09	3.1661
GO:0010467	gene expression	5302	137	1.4262e-09	0.45557
GO:0070997	neuron death	304	23	1.4716e-09	1.5621
GO:0031331	positive regulation of cellular catabolic process	358	25	1.4717e-09	1.4791
GO:0022612	gland morphogenesis	121	15	1.4749e-09	2.0729
GO:0051403	stress-activated MAPK cascade	253	21	1.4774e-09	1.6581
GO:2001057	reactive nitrogen species metabolic process	70	12	1.4997e-09	2.4066
GO:1901215	negative regulation of neuron death	183	18	1.5245e-09	1.8338
GO:0032371	regulation of sterol transport	43	10	1.5397e-09	2.7181
GO:0032374	regulation of cholesterol transport	43	10	1.5397e-09	2.7181
GO:0035264	multicellular organism growth	141	16	1.5593e-09	1.9817
GO:0009612	response to mechanical stimulus	206	19	1.577e-09	1.7674
GO:2001141	regulation of RNA biosynthetic process	3663	105	1.5969e-09	0.56147
GO:2000146	negative regulation of cell motility	230	20	1.6347e-09	1.7065
GO:0072001	renal system development	281	22	1.7885e-09	1.5979
GO:0046651	lymphocyte proliferation	256	21	1.8284e-09	1.6463
GO:0048872	homeostasis of number of cells	232	20	1.9011e-09	1.6978
GO:0006801	superoxide metabolic process	57	11	1.9526e-09	2.5288
GO:1904950	negative regulation of establishment of protein localization	209	19	2.0102e-09	1.753
GO:0050863	regulation of T cell activation	309	23	2.0164e-09	1.5458
GO:0001933	negative regulation of protein phosphorylation	392	26	2.0358e-09	1.4264
GO:0046849	bone remodeling	72	12	2.1027e-09	2.3788
GO:0051252	regulation of RNA metabolic process	3782	107	2.1701e-09	0.54821
GO:0019433	triglyceride catabolic process	33	9	2.2072e-09	2.8806
GO:0071549	cellular response to dexamethasone stimulus	33	9	2.2072e-09	2.8806
GO:0090207	regulation of triglyceride metabolic process	33	9	2.2072e-09	2.8806
GO:0016485	protein processing	234	20	2.2072e-09	1.6893
GO:0031098	stress-activated protein kinase signaling cascade	259	21	2.2557e-09	1.6347
GO:0040013	negative regulation of locomotion	259	21	2.2557e-09	1.6347
GO:0006721	terpenoid metabolic process	106	14	2.256e-09	2.1396
GO:0006633	fatty acid biosynthetic process	125	15	2.3332e-09	2.0407
GO:0071385	cellular response to glucocorticoid stimulus	58	11	2.3745e-09	2.5117
GO:0048806	genitalia development	45	10	2.4881e-09	2.6736
GO:0000122	negative regulation of transcription from RNA polymerase II promoter	749	37	2.8307e-09	1.1219
GO:0042129	regulation of T cell proliferation	147	16	2.8844e-09	1.9403
GO:0006720	isoprenoid metabolic process	127	15	2.9154e-09	2.0249
GO:0050802	circadian sleep/wake cycle, sleep	24	8	2.9438e-09	3.0827
GO:1905209	positive regulation of cardiocyte differentiation	24	8	2.9438e-09	3.0827
GO:0016486	peptide hormone processing	34	9	2.9586e-09	2.8516
GO:0034381	plasma lipoprotein particle clearance	34	9	2.9586e-09	2.8516
GO:0051604	protein maturation	263	21	2.9706e-09	1.6194
GO:1902580	single-organism cellular localization	928	42	2.9768e-09	1.0314
GO:0006875	cellular metal ion homeostasis	489	29	3.0199e-09	1.3111
GO:0050776	regulation of immune response	1003	44	3.1044e-09	0.99926
GO:0051055	negative regulation of lipid biosynthetic process	46	10	3.1331e-09	2.6521
GO:1903428	positive regulation of reactive oxygen species biosynthetic process	46	10	3.1331e-09	2.6521
GO:0060485	mesenchyme development	239	20	3.1839e-09	1.6682
GO:0014706	striated muscle tissue development	344	24	3.2276e-09	1.4797
GO:0071229	cellular response to acid chemical	192	18	3.2993e-09	1.7861
GO:0001822	kidney development	266	21	3.6393e-09	1.6081
GO:0006725	cellular aromatic compound metabolic process	6028	149	3.6946e-09	0.41065
GO:0060711	labyrinthine layer development	47	10	3.9222e-09	2.631
GO:0098771	inorganic ion homeostasis	656	34	3.9447e-09	1.172
GO:0001889	liver development	130	15	4.0405e-09	2.0017
GO:1901135	carbohydrate derivative metabolic process	1282	51	4.1379e-09	0.89863
GO:0034641	cellular nitrogen compound metabolic process	6488	157	4.4257e-09	0.38908
GO:1901214	regulation of neuron death	269	21	4.4457e-09	1.597
GO:1903829	positive regulation of cellular protein localization	378	25	4.4571e-09	1.4249
GO:0009267	cellular response to starvation	131	15	4.4958e-09	1.9941
GO:0002700	regulation of production of molecular mediator of immune response	112	14	4.6914e-09	2.085
GO:0010634	positive regulation of epithelial cell migration	112	14	4.6914e-09	2.085
GO:0090066	regulation of anatomical structure size	468	28	4.7256e-09	1.321
GO:0051271	negative regulation of cellular component movement	245	20	4.8806e-09	1.6435
GO:0003044	regulation of systemic arterial blood pressure mediated by a chemical signal	48	10	4.8825e-09	2.6104
GO:0046683	response to organophosphorus	132	15	4.9975e-09	1.9866
GO:0044248	cellular catabolic process	1957	67	5.0822e-09	0.74418
GO:1905939	regulation of gonad development	17	7	5.2655e-09	3.2934
GO:2000831	regulation of steroid hormone secretion	17	7	5.2655e-09	3.2934
GO:0042098	T cell proliferation	175	17	5.2951e-09	1.8242
GO:0045637	regulation of myeloid cell differentiation	175	17	5.2951e-09	1.8242
GO:0061008	hepaticobiliary system development	133	15	5.5498e-09	1.9791
GO:0043269	regulation of ion transport	600	32	5.9013e-09	1.2023
GO:0045844	positive regulation of striated muscle tissue development	63	11	5.9674e-09	2.4304
GO:0048636	positive regulation of muscle organ development	63	11	5.9674e-09	2.4304
GO:0046626	regulation of insulin receptor signaling pathway	49	10	6.0455e-09	2.5902
GO:0022410	circadian sleep/wake cycle process	26	8	6.0759e-09	3.0057
GO:0019395	fatty acid oxidation	96	13	6.2314e-09	2.1687
GO:0010632	regulation of epithelial cell migration	177	17	6.2941e-09	1.8129
GO:0009896	positive regulation of catabolic process	414	26	6.3575e-09	1.3719
GO:0032094	response to food	37	9	6.7184e-09	2.7693
GO:0048662	negative regulation of smooth muscle cell proliferation	37	9	6.7184e-09	2.7693
GO:0050767	regulation of neurogenesis	671	34	6.9536e-09	1.1494
GO:0061035	regulation of cartilage development	64	11	7.101e-09	2.4149
GO:0001894	tissue homeostasis	202	18	7.3948e-09	1.7356
GO:0032890	regulation of organic acid transport	50	10	7.4474e-09	2.5704
GO:0044259	multicellular organismal macromolecule metabolic process	116	14	7.4499e-09	2.0502
GO:0051099	positive regulation of binding	157	16	7.5354e-09	1.875
GO:0010001	glial cell differentiation	180	17	8.1204e-09	1.7962
GO:0030308	negative regulation of cell growth	158	16	8.2608e-09	1.8687
GO:0032276	regulation of gonadotropin secretion	11	6	8.3022e-09	3.5653
GO:0090407	organophosphate biosynthetic process	642	33	8.3094e-09	1.1646
GO:0000303	response to superoxide	27	8	8.5109e-09	2.9694
GO:0050996	positive regulation of lipid catabolic process	27	8	8.5109e-09	2.9694
GO:0071354	cellular response to interleukin-6	27	8	8.5109e-09	2.9694
GO:0010677	negative regulation of cellular carbohydrate metabolic process	38	9	8.6767e-09	2.7434
GO:0031349	positive regulation of defense response	421	26	8.9811e-09	1.3552
GO:0045428	regulation of nitric oxide biosynthetic process	51	10	9.1296e-09	2.551
GO:2000242	negative regulation of reproductive process	51	10	9.1296e-09	2.551
GO:0043500	muscle adaptation	82	12	9.7858e-09	2.2505
GO:0046620	regulation of organ growth	82	12	9.7858e-09	2.2505
GO:0048568	embryonic organ development	423	26	9.8988e-09	1.3504
GO:0002685	regulation of leukocyte migration	160	16	9.9069e-09	1.8562
GO:0034654	nucleobase-containing compound biosynthetic process	4395	117	9.9576e-09	0.48658
GO:0061061	muscle structure development	583	31	1.11e-08	1.2002
GO:0046461	neutral lipid catabolic process	39	9	1.1117e-08	2.7181
GO:0046464	acylglycerol catabolic process	39	9	1.1117e-08	2.7181
GO:1901343	negative regulation of vasculature development	83	12	1.1273e-08	2.2385
GO:0010631	epithelial cell migration	232	19	1.1308e-08	1.649
GO:0071326	cellular response to monosaccharide stimulus	120	14	1.1611e-08	2.0166
GO:0050729	positive regulation of inflammatory response	101	13	1.1702e-08	2.1184
GO:0046209	nitric oxide metabolic process	67	11	1.1743e-08	2.3697
GO:1903426	regulation of reactive oxygen species biosynthetic process	67	11	1.1743e-08	2.3697
GO:0008209	androgen metabolic process	28	8	1.1745e-08	2.9343
GO:0042745	circadian sleep/wake cycle	28	8	1.1745e-08	2.9343
GO:0002683	negative regulation of immune system process	369	24	1.2684e-08	1.4097
GO:0042692	muscle cell differentiation	369	24	1.2684e-08	1.4097
GO:0051091	positive regulation of sequence-specific DNA binding transcription factor activity	234	19	1.3007e-08	1.6405
GO:0001701	in utero embryonic development	313	22	1.3014e-08	1.4904
GO:0051346	negative regulation of hydrolase activity	400	25	1.3834e-08	1.3685
GO:0090132	epithelium migration	235	19	1.3942e-08	1.6362
GO:0048863	stem cell differentiation	164	16	1.4132e-08	1.8316
GO:0033344	cholesterol efflux	40	9	1.4138e-08	2.6934
GO:1905207	regulation of cardiocyte differentiation	40	9	1.4138e-08	2.6934
GO:0045766	positive regulation of angiogenesis	122	14	1.4399e-08	2.0002
GO:0048634	regulation of muscle organ development	122	14	1.4399e-08	2.0002
GO:0051341	regulation of oxidoreductase activity	85	12	1.4869e-08	2.2149
GO:1903409	reactive oxygen species biosynthetic process	85	12	1.4869e-08	2.2149
GO:0010951	negative regulation of endopeptidase activity	236	19	1.4939e-08	1.632
GO:0060964	regulation of gene silencing by miRNA	29	8	1.5988e-08	2.9004
GO:0003197	endocardial cushion development	41	9	1.7854e-08	2.6693
GO:0050870	positive regulation of T cell activation	214	18	1.8284e-08	1.6781
GO:0042632	cholesterol homeostasis	70	11	1.8923e-08	2.3266
GO:0055092	sterol homeostasis	70	11	1.8923e-08	2.3266
GO:0045740	positive regulation of DNA replication	55	10	1.9713e-08	2.4769
GO:0006351	transcription, DNA-templated	3782	104	1.9834e-08	0.52003
GO:0042306	regulation of protein import into nucleus	168	16	1.9949e-08	1.8077
GO:0014912	negative regulation of smooth muscle cell migration	20	7	2.0113e-08	3.1393
GO:0044321	response to leptin	20	7	2.0113e-08	3.1393
GO:0090130	tissue migration	241	19	2.0983e-08	1.6111
GO:0000305	response to oxygen radical	30	8	2.1491e-08	2.8676
GO:0034694	response to prostaglandin	30	8	2.1491e-08	2.8676
GO:0097529	myeloid leukocyte migration	169	16	2.1711e-08	1.8018
GO:0007189	adenylate cyclase-activating G-protein coupled receptor signaling pathway	71	11	2.2066e-08	2.3126
GO:0050818	regulation of coagulation	88	12	2.2206e-08	2.1807
GO:0001974	blood vessel remodeling	42	9	2.2397e-08	2.6457
GO:0046850	regulation of bone remodeling	42	9	2.2397e-08	2.6457
GO:0072330	monocarboxylic acid biosynthetic process	193	17	2.3119e-08	1.7269
GO:0032386	regulation of intracellular transport	504	28	2.3415e-08	1.2471
GO:0032526	response to retinoic acid	107	13	2.3771e-08	2.0613
GO:0042063	gliogenesis	243	19	2.3978e-08	1.6029
GO:0007498	mesoderm development	127	14	2.4219e-08	1.9604
GO:0071322	cellular response to carbohydrate stimulus	127	14	2.4219e-08	1.9604
GO:0032278	positive regulation of gonadotropin secretion	7	5	2.4238e-08	3.8167
GO:0018130	heterocycle biosynthetic process	4463	117	2.4766e-08	0.47123
GO:0010595	positive regulation of endothelial cell migration	72	11	2.5666e-08	2.2988
GO:1904589	regulation of protein import	171	16	2.5666e-08	1.7901
GO:0097659	nucleic acid-templated transcription	3801	104	2.5967e-08	0.51502
GO:0019438	aromatic compound biosynthetic process	4467	117	2.6104e-08	0.47033
GO:0042089	cytokine biosynthetic process	108	13	2.6628e-08	2.0521
GO:0097164	ammonium ion metabolic process	195	17	2.6947e-08	1.7166
GO:0051251	positive regulation of lymphocyte activation	326	22	2.7073e-08	1.4499
GO:0045776	negative regulation of blood pressure	43	9	2.7918e-08	2.6227
GO:1902041	regulation of extrinsic apoptotic signaling pathway via death domain receptors	57	10	2.8267e-08	2.4418
GO:0055080	cation homeostasis	642	32	2.9204e-08	1.1347
GO:0050921	positive regulation of chemotaxis	129	14	2.9614e-08	1.9449
GO:0034114	regulation of heterotypic cell-cell adhesion	21	7	2.9745e-08	3.0927
GO:1902932	positive regulation of alcohol biosynthetic process	21	7	2.9745e-08	3.0927
GO:0002366	leukocyte activation involved in immune response	677	33	2.982e-08	1.1116
GO:0010745	negative regulation of macrophage derived foam cell differentiation	13	6	2.9987e-08	3.4112
GO:0010885	regulation of cholesterol storage	13	6	2.9987e-08	3.4112
GO:0045540	regulation of cholesterol biosynthetic process	13	6	2.9987e-08	3.4112
GO:0046628	positive regulation of insulin receptor signaling pathway	13	6	2.9987e-08	3.4112
GO:0051726	regulation of cell cycle	1083	44	3.0277e-08	0.9226
GO:0010466	negative regulation of peptidase activity	247	19	3.1181e-08	1.5866
GO:0002263	cell activation involved in immune response	679	33	3.1986e-08	1.1086
GO:0043270	positive regulation of ion transport	222	18	3.2293e-08	1.6416
GO:0002761	regulation of myeloid leukocyte differentiation	110	13	3.3288e-08	2.0339
GO:0042107	cytokine metabolic process	110	13	3.3288e-08	2.0339
GO:0019229	regulation of vasoconstriction	58	10	3.3662e-08	2.4247
GO:0048645	animal organ formation	58	10	3.3662e-08	2.4247
GO:0001678	cellular glucose homeostasis	131	14	3.6076e-08	1.9296
GO:0022600	digestive system process	92	12	3.6988e-08	2.1367
GO:0001818	negative regulation of cytokine production	224	18	3.7078e-08	1.6327
GO:0003203	endocardial cushion morphogenesis	32	8	3.7528e-08	2.8051
GO:0010039	response to iron ion	32	8	3.7528e-08	2.8051
GO:0060147	regulation of posttranscriptional gene silencing	32	8	3.7528e-08	2.8051
GO:0060966	regulation of gene silencing by RNA	32	8	3.7528e-08	2.8051
GO:0050663	cytokine secretion	176	16	3.8601e-08	1.7614
GO:0050769	positive regulation of neurogenesis	392	24	4.0245e-08	1.3494
GO:0048512	circadian behavior	45	9	4.2617e-08	2.5783
GO:0051353	positive regulation of oxidoreductase activity	45	9	4.2617e-08	2.5783
GO:1901575	organic substance catabolic process	1888	63	4.2669e-08	0.71943
GO:0019430	removal of superoxide radicals	22	7	4.3011e-08	3.0483
GO:0051043	regulation of membrane protein ectodomain proteolysis	22	7	4.3011e-08	3.0483
GO:0048729	tissue morphogenesis	619	31	4.3759e-08	1.1404
GO:1902582	single-organism intracellular transport	724	34	4.4861e-08	1.0735
GO:0051960	regulation of nervous system development	760	35	4.536e-08	1.0532
GO:0006873	cellular ion homeostasis	587	30	4.6841e-08	1.1616
GO:0031400	negative regulation of protein modification process	587	30	4.6841e-08	1.1616
GO:0060135	maternal process involved in female pregnancy	60	10	4.7239e-08	2.3914
GO:1990748	cellular detoxification	94	12	4.727e-08	2.1154
GO:0055090	acylglycerol homeostasis	33	8	4.8831e-08	2.7752
GO:0070328	triglyceride homeostasis	33	8	4.8831e-08	2.7752
GO:0007187	G-protein coupled receptor signaling pathway, coupled to cyclic nucleotide second messenger	179	16	4.8974e-08	1.7446
GO:0032274	gonadotropin secretion	14	6	5.1751e-08	3.3422
GO:1903798	regulation of production of miRNAs involved in gene silencing by miRNA	14	6	5.1751e-08	3.3422
GO:0007622	rhythmic behavior	46	9	5.2221e-08	2.5568
GO:0009409	response to cold	46	9	5.2221e-08	2.5568
GO:0042102	positive regulation of T cell proliferation	95	12	5.3314e-08	2.1049
GO:2000113	negative regulation of cellular macromolecule biosynthetic process	1305	49	5.392e-08	0.84165
GO:0046824	positive regulation of nucleocytoplasmic transport	115	13	5.6972e-08	1.9898
GO:0007530	sex determination	23	7	6.0957e-08	3.0057
GO:0090181	regulation of cholesterol metabolic process	23	7	6.0957e-08	3.0057
GO:0006913	nucleocytoplasmic transport	463	26	6.1302e-08	1.2603
GO:0043401	steroid hormone mediated signaling pathway	182	16	6.1831e-08	1.7281
GO:0060348	bone development	182	16	6.1831e-08	1.7281
GO:0045684	positive regulation of epidermis development	34	8	6.2945e-08	2.7462
GO:0050680	negative regulation of epithelial cell proliferation	116	13	6.3222e-08	1.9812
GO:0071333	cellular response to glucose stimulus	116	13	6.3222e-08	1.9812
GO:0035094	response to nicotine	47	9	6.3661e-08	2.5357
GO:2001239	regulation of extrinsic apoptotic signaling pathway in absence of ligand	47	9	6.3661e-08	2.5357
GO:0006809	nitric oxide biosynthetic process	62	10	6.5431e-08	2.3591
GO:0043009	chordate embryonic development	563	29	6.7137e-08	1.1705
GO:0042035	regulation of cytokine biosynthetic process	97	12	6.7516e-08	2.0843
GO:0002367	cytokine production involved in immune response	79	11	6.9258e-08	2.2072
GO:0046822	regulation of nucleocytoplasmic transport	208	17	6.968e-08	1.6524
GO:0002687	positive regulation of leukocyte migration	117	13	7.0083e-08	1.9727
GO:0007259	JAK-STAT cascade	117	13	7.0083e-08	1.9727
GO:0016202	regulation of striated muscle tissue development	117	13	7.0083e-08	1.9727
GO:0042476	odontogenesis	117	13	7.0083e-08	1.9727
GO:0097696	STAT cascade	117	13	7.0083e-08	1.9727
GO:0048762	mesenchymal cell differentiation	184	16	7.2037e-08	1.7172
GO:0030168	platelet activation	161	15	7.455e-08	1.7893
GO:0009792	embryo development ending in birth or egg hatching	566	29	7.5207e-08	1.1652
GO:0098754	detoxification	98	12	7.5813e-08	2.0742
GO:0002718	regulation of cytokine production involved in immune response	63	10	7.665e-08	2.3434
GO:0048708	astrocyte differentiation	63	10	7.665e-08	2.3434
GO:0050795	regulation of behavior	63	10	7.665e-08	2.3434
GO:1904018	positive regulation of vasculature development	139	14	7.6704e-08	1.8708
GO:0060191	regulation of lipase activity	80	11	7.913e-08	2.1948
GO:0003179	heart valve morphogenesis	35	8	8.0433e-08	2.7181
GO:0010712	regulation of collagen metabolic process	35	8	8.0433e-08	2.7181
GO:0045786	negative regulation of cell cycle	568	29	8.108e-08	1.1617
GO:0035239	tube morphogenesis	347	22	8.178e-08	1.3876
GO:0071450	cellular response to oxygen radical	24	7	8.4845e-08	2.9649
GO:0071451	cellular response to superoxide	24	7	8.4845e-08	2.9649
GO:0090322	regulation of superoxide metabolic process	24	7	8.4845e-08	2.9649
GO:2000191	regulation of fatty acid transport	24	7	8.4845e-08	2.9649
GO:0010878	cholesterol storage	15	6	8.5056e-08	3.2777
GO:0030730	sequestering of triglyceride	15	6	8.5056e-08	3.2777
GO:0060397	JAK-STAT cascade involved in growth hormone signaling pathway	15	6	8.5056e-08	3.2777
GO:0070920	regulation of production of small RNA involved in gene silencing by RNA	15	6	8.5056e-08	3.2777
GO:0010594	regulation of endothelial cell migration	119	13	8.5847e-08	1.9559
GO:0071331	cellular response to hexose stimulus	119	13	8.5847e-08	1.9559
GO:0051054	positive regulation of DNA metabolic process	211	17	8.5848e-08	1.6381
GO:0051169	nuclear transport	471	26	8.6019e-08	1.2432
GO:0015909	long-chain fatty acid transport	64	10	8.953e-08	2.3279
GO:0061045	negative regulation of wound healing	64	10	8.953e-08	2.3279
GO:0001667	ameboidal-type cell migration	320	21	9.0821e-08	1.4239
GO:0072132	mesenchyme morphogenesis	49	9	9.324e-08	2.4949
GO:0050866	negative regulation of cell activation	164	15	9.5261e-08	1.771
GO:0030003	cellular cation homeostasis	573	29	9.7688e-08	1.1529
GO:0007417	central nervous system development	896	38	9.8556e-08	0.96885
GO:0044246	regulation of multicellular organismal metabolic process	36	8	1.0194e-07	2.6907
GO:0002696	positive regulation of leukocyte activation	352	22	1.0502e-07	1.3734
GO:0002444	myeloid leukocyte mediated immunity	542	28	1.0761e-07	1.1745
GO:0010629	negative regulation of gene expression	1630	56	1.0795e-07	0.75045
GO:0007399	nervous system development	2209	69	1.111e-07	0.65209
GO:0032722	positive regulation of chemokine production	50	9	1.1207e-07	2.4751
GO:0003272	endocardial cushion formation	25	7	1.1618e-07	2.9257
GO:0060037	pharyngeal system development	25	7	1.1618e-07	2.9257
GO:0060561	apoptotic process involved in morphogenesis	25	7	1.1618e-07	2.9257
GO:0006518	peptide metabolic process	790	35	1.1634e-07	1.0146
GO:0002274	myeloid leukocyte activation	613	30	1.2072e-07	1.1183
GO:0051052	regulation of DNA metabolic process	385	23	1.2111e-07	1.3266
GO:0050764	regulation of phagocytosis	66	10	1.2112e-07	2.2975
GO:0055024	regulation of cardiac muscle tissue development	66	10	1.2112e-07	2.2975
GO:0006111	regulation of gluconeogenesis	37	8	1.2821e-07	2.664
GO:0042304	regulation of fatty acid biosynthetic process	37	8	1.2821e-07	2.664
GO:0046676	negative regulation of insulin secretion	37	8	1.2821e-07	2.664
GO:1903533	regulation of protein targeting	298	20	1.2875e-07	1.4484
GO:0032774	RNA biosynthetic process	3919	104	1.2966e-07	0.48446
GO:0043603	cellular amide metabolic process	944	39	1.3033e-07	0.94204
GO:0030193	regulation of blood coagulation	84	11	1.3229e-07	2.1466
GO:1900046	regulation of hemostasis	84	11	1.3229e-07	2.1466
GO:0006695	cholesterol biosynthetic process	51	9	1.3413e-07	2.4557
GO:0050819	negative regulation of coagulation	51	9	1.3413e-07	2.4557
GO:0045453	bone resorption	51	9	1.3413e-07	2.4557
GO:0032354	response to follicle-stimulating hormone	16	6	1.3421e-07	3.217
GO:0055098	response to low-density lipoprotein particle	16	6	1.3421e-07	3.217
GO:0071402	cellular response to lipoprotein particle stimulus	16	6	1.3421e-07	3.217
GO:0007292	female gamete generation	124	13	1.4008e-07	1.9151
GO:0043271	negative regulation of ion transport	124	13	1.4008e-07	1.9151
GO:0010873	positive regulation of cholesterol esterification	9	5	1.4152e-07	3.5935
GO:0042747	circadian sleep/wake cycle, REM sleep	9	5	1.4152e-07	3.5935
GO:0015711	organic anion transport	451	25	1.4209e-07	1.2488
GO:0015980	energy derivation by oxidation of organic compounds	272	19	1.4351e-07	1.4906
GO:0030522	intracellular receptor signaling pathway	272	19	1.4351e-07	1.4906
GO:0051402	neuron apoptotic process	219	17	1.471e-07	1.6011
GO:0043200	response to amino acid	104	12	1.4769e-07	2.0153
GO:0051962	positive regulation of nervous system development	453	25	1.5453e-07	1.2443
GO:0000187	activation of MAPK activity	147	14	1.5494e-07	1.8152
GO:0032350	regulation of hormone metabolic process	26	7	1.5675e-07	2.888
GO:1902653	secondary alcohol biosynthetic process	52	9	1.5987e-07	2.4366
GO:0001990	regulation of systemic arterial blood pressure by hormone	38	8	1.6008e-07	2.638
GO:0014897	striated muscle hypertrophy	68	10	1.6212e-07	2.2681
GO:0050867	positive regulation of cell activation	361	22	1.6282e-07	1.3482
GO:0044070	regulation of anion transport	105	12	1.6432e-07	2.0059
GO:0033365	protein localization to organelle	915	38	1.6805e-07	0.94789
GO:1901137	carbohydrate derivative biosynthetic process	767	34	1.7651e-07	1.0159
GO:0009059	macromolecule biosynthetic process	5208	128	1.8204e-07	0.40602
GO:0060249	anatomical structure homeostasis	364	22	1.8782e-07	1.3399
GO:0050920	regulation of chemotaxis	173	15	1.9247e-07	1.7179
GO:0051146	striated muscle cell differentiation	250	18	1.9592e-07	1.5233
GO:0003170	heart valve development	39	8	1.9852e-07	2.6127
GO:0031649	heat generation	17	6	2.0454e-07	3.1599
GO:0072378	blood coagulation, fibrin clot formation	27	7	2.0863e-07	2.8516
GO:0001938	positive regulation of endothelial cell proliferation	70	10	2.1484e-07	2.2396
GO:0014896	muscle hypertrophy	70	10	2.1484e-07	2.2396
GO:0046483	heterocycle metabolic process	5990	142	2.1617e-07	0.36918
GO:0031330	negative regulation of cellular catabolic process	151	14	2.1642e-07	1.7885
GO:0030182	neuron differentiation	1242	46	2.1671e-07	0.82921
GO:0032768	regulation of monooxygenase activity	54	9	2.245e-07	2.3996
GO:0002064	epithelial cell development	200	16	2.2791e-07	1.6343
GO:0051641	cellular localization	2579	76	2.3002e-07	0.59261
GO:0044271	cellular nitrogen compound biosynthetic process	4963	123	2.3993e-07	0.41466
GO:0001523	retinoid metabolic process	89	11	2.4173e-07	2.0894
GO:0001892	embryonic placenta development	89	11	2.4173e-07	2.0894
GO:0046942	carboxylic acid transport	310	20	2.4336e-07	1.4091
GO:0060562	epithelial tube morphogenesis	310	20	2.4336e-07	1.4091
GO:0055025	positive regulation of cardiac muscle tissue development	40	8	2.4462e-07	2.588
GO:0002446	neutrophil mediated immunity	498	26	2.5489e-07	1.1876
GO:0090183	regulation of kidney development	55	9	2.6456e-07	2.3816
GO:0071347	cellular response to interleukin-1	90	11	2.7139e-07	2.0784
GO:0072009	nephron epithelium development	110	12	2.7514e-07	1.9598
GO:1902337	regulation of apoptotic process involved in morphogenesis	10	5	2.7921e-07	3.4982
GO:1904748	regulation of apoptotic process involved in development	10	5	2.7921e-07	3.4982
GO:0033673	negative regulation of kinase activity	257	18	2.9535e-07	1.4958
GO:2000727	positive regulation of cardiac muscle cell differentiation	18	6	3.0256e-07	3.1058
GO:0032963	collagen metabolic process	111	12	3.0399e-07	1.9508
GO:0016126	sterol biosynthetic process	56	9	3.107e-07	2.3639
GO:0003007	heart morphogenesis	231	17	3.1534e-07	1.548
GO:0060419	heart growth	73	10	3.221e-07	2.1982
GO:0002440	production of molecular mediator of immune response	232	17	3.3525e-07	1.5437
GO:0045598	regulation of fat cell differentiation	112	12	3.355e-07	1.9419
GO:0045892	negative regulation of transcription, DNA-templated	1099	42	3.4071e-07	0.86248
GO:0033157	regulation of intracellular protein transport	377	22	3.4264e-07	1.3049
GO:1903507	negative regulation of nucleic acid-templated transcription	1141	43	3.5497e-07	0.848
GO:1902893	regulation of pri-miRNA transcription from RNA polymerase II promoter	29	7	3.5643e-07	2.7826
GO:2000725	regulation of cardiac muscle cell differentiation	29	7	3.5643e-07	2.7826
GO:0015849	organic acid transport	318	20	3.6545e-07	1.3837
GO:0016053	organic acid biosynthetic process	318	20	3.6545e-07	1.3837
GO:0046394	carboxylic acid biosynthetic process	318	20	3.6545e-07	1.3837
GO:0042310	vasoconstriction	74	10	3.6704e-07	2.1848
GO:0043393	regulation of protein binding	182	15	3.7206e-07	1.6674
GO:0043542	endothelial cell migration	158	14	3.786e-07	1.7435
GO:0007186	G-protein coupled receptor signaling pathway	1267	46	3.8196e-07	0.8093
GO:0043524	negative regulation of neuron apoptotic process	136	13	4.138e-07	1.8234
GO:0032602	chemokine production	75	10	4.1738e-07	2.1715
GO:1903035	negative regulation of response to wounding	75	10	4.1738e-07	2.1715
GO:0019953	sexual reproduction	797	34	4.2907e-07	0.97759
GO:0034104	negative regulation of tissue remodeling	19	6	4.3608e-07	3.0545
GO:0060713	labyrinthine layer morphogenesis	19	6	4.3608e-07	3.0545
GO:0090208	positive regulation of triglyceride metabolic process	19	6	4.3608e-07	3.0545
GO:0014743	regulation of muscle hypertrophy	43	8	4.4182e-07	2.5174
GO:0070555	response to interleukin-1	115	12	4.4819e-07	1.9157
GO:0032965	regulation of collagen biosynthetic process	30	7	4.5837e-07	2.7498
GO:0042311	vasodilation	30	7	4.5837e-07	2.7498
GO:0061036	positive regulation of cartilage development	30	7	4.5837e-07	2.7498
GO:0042307	positive regulation of protein import into nucleus	95	11	4.7338e-07	2.0249
GO:0051348	negative regulation of transferase activity	354	21	4.8725e-07	1.3233
GO:0007423	sensory organ development	516	26	5.0252e-07	1.1521
GO:0010872	regulation of cholesterol esterification	11	5	5.0497e-07	3.4112
GO:0034370	triglyceride-rich lipoprotein particle remodeling	11	5	5.0497e-07	3.4112
GO:0034372	very-low-density lipoprotein particle remodeling	11	5	5.0497e-07	3.4112
GO:0071372	cellular response to follicle-stimulating hormone stimulus	11	5	5.0497e-07	3.4112
GO:1902679	negative regulation of RNA biosynthetic process	1157	43	5.1621e-07	0.83409
GO:0051591	response to cAMP	96	11	5.2687e-07	2.0145
GO:0031018	endocrine pancreas development	44	8	5.3232e-07	2.4949
GO:0006469	negative regulation of protein kinase activity	240	17	5.407e-07	1.5099
GO:0002009	morphogenesis of an epithelium	519	26	5.6085e-07	1.1464
GO:0018105	peptidyl-serine phosphorylation	269	18	5.7764e-07	1.4504
GO:0072006	nephron development	140	13	5.7864e-07	1.7946
GO:0072073	kidney epithelium development	140	13	5.7864e-07	1.7946
GO:0061614	pri-miRNA transcription from RNA polymerase II promoter	31	7	5.8373e-07	2.7181
GO:1902742	apoptotic process involved in development	31	7	5.8373e-07	2.7181
GO:1904591	positive regulation of protein import	97	11	5.8563e-07	2.0043
GO:0051253	negative regulation of RNA metabolic process	1204	44	5.922e-07	0.81677
GO:0060840	artery development	78	10	6.065e-07	2.1328
GO:0034377	plasma lipoprotein particle assembly	20	6	6.1435e-07	3.0057
GO:0045187	regulation of circadian sleep/wake cycle, sleep	20	6	6.1435e-07	3.0057
GO:2000637	positive regulation of gene silencing by miRNA	20	6	6.1435e-07	3.0057
GO:0030850	prostate gland development	45	8	6.382e-07	2.4729
GO:0046622	positive regulation of organ growth	45	8	6.382e-07	2.4729
GO:0050766	positive regulation of phagocytosis	45	8	6.382e-07	2.4729
GO:0001704	formation of primary germ layer	119	12	6.5026e-07	1.8818
GO:0003206	cardiac chamber morphogenesis	119	12	6.5026e-07	1.8818
GO:0033135	regulation of peptidyl-serine phosphorylation	119	12	6.5026e-07	1.8818
GO:0006874	cellular calcium ion homeostasis	392	22	6.6248e-07	1.266
GO:0044764	multi-organism cellular process	967	38	6.6427e-07	0.89268
GO:0071674	mononuclear cell migration	79	10	6.8436e-07	2.1202
GO:0002699	positive regulation of immune effector process	166	14	6.9167e-07	1.6944
GO:0042119	neutrophil activation	491	25	6.9331e-07	1.164
GO:0042752	regulation of circadian rhythm	99	11	7.2072e-07	1.9841
GO:0001893	maternal placenta development	32	7	7.3667e-07	2.6873
GO:0010574	regulation of vascular endothelial growth factor production	32	7	7.3667e-07	2.6873
GO:0097421	liver regeneration	32	7	7.3667e-07	2.6873
GO:0048260	positive regulation of receptor-mediated endocytosis	46	8	7.6157e-07	2.4514
GO:0048678	response to axon injury	62	9	7.6281e-07	2.2638
GO:0006094	gluconeogenesis	80	10	7.7082e-07	2.1078
GO:0030595	leukocyte chemotaxis	193	15	7.8923e-07	1.6091
GO:0036230	granulocyte activation	495	25	8.042e-07	1.1559
GO:0045862	positive regulation of proteolysis	366	21	8.3746e-07	1.29
GO:0043523	regulation of neuron apoptotic process	194	15	8.4279e-07	1.6039
GO:0003181	atrioventricular valve morphogenesis	21	6	8.4819e-07	2.9592
GO:0060148	positive regulation of posttranscriptional gene silencing	21	6	8.4819e-07	2.9592
GO:0006705	mineralocorticoid biosynthetic process	12	5	8.5397e-07	3.3312
GO:0008212	mineralocorticoid metabolic process	12	5	8.5397e-07	3.3312
GO:0010566	regulation of ketone biosynthetic process	12	5	8.5397e-07	3.3312
GO:0033700	phospholipid efflux	12	5	8.5397e-07	3.3312
GO:0034374	low-density lipoprotein particle remodeling	12	5	8.5397e-07	3.3312
GO:0007050	cell cycle arrest	248	17	8.5457e-07	1.4773
GO:0043299	leukocyte degranulation	531	26	8.6241e-07	1.1235
GO:0002260	lymphocyte homeostasis	63	9	8.7717e-07	2.248
GO:0060193	positive regulation of lipase activity	63	9	8.7717e-07	2.248
GO:0060411	cardiac septum morphogenesis	63	9	8.7717e-07	2.248
GO:0009314	response to radiation	431	23	8.8037e-07	1.214
GO:0022412	cellular process involved in reproduction in multicellular organism	277	18	8.842e-07	1.4212
GO:0043281	regulation of cysteine-type endopeptidase activity involved in apoptotic process	195	15	8.996e-07	1.5988
GO:0006110	regulation of glycolytic process	33	7	9.2186e-07	2.6574
GO:0050892	intestinal absorption	33	7	9.2186e-07	2.6574
GO:0001654	eye development	338	20	9.5347e-07	1.3229
GO:0031058	positive regulation of histone modification	82	10	9.7278e-07	2.0834
GO:0042542	response to hydrogen peroxide	124	12	1.014e-06	1.841
GO:0045934	negative regulation of nucleobase-containing compound metabolic process	1355	47	1.0247e-06	0.76325
GO:0002275	myeloid cell activation involved in immune response	536	26	1.0275e-06	1.1142
GO:0055074	calcium ion homeostasis	403	22	1.0512e-06	1.2384
GO:0002246	wound healing involved in inflammatory response	6	4	1.0633e-06	3.7679
GO:0046881	positive regulation of follicle-stimulating hormone secretion	6	4	1.0633e-06	3.7679
GO:0042160	lipoprotein modification	6	4	1.0633e-06	3.7679
GO:0042161	lipoprotein oxidation	6	4	1.0633e-06	3.7679
GO:0046880	regulation of follicle-stimulating hormone secretion	6	4	1.0633e-06	3.7679
GO:0060440	trachea formation	6	4	1.0633e-06	3.7679
GO:0090594	inflammatory response to wounding	6	4	1.0633e-06	3.7679
GO:0030195	negative regulation of blood coagulation	48	8	1.0702e-06	2.4098
GO:0072577	endothelial cell apoptotic process	48	8	1.0702e-06	2.4098
GO:0090303	positive regulation of wound healing	48	8	1.0702e-06	2.4098
GO:1900047	negative regulation of hemostasis	48	8	1.0702e-06	2.4098
GO:0046486	glycerolipid metabolic process	436	23	1.0729e-06	1.2025
GO:0034645	cellular macromolecule biosynthetic process	5043	122	1.0855e-06	0.39058
GO:0001776	leukocyte homeostasis	83	10	1.0901e-06	2.0714
GO:0019319	hexose biosynthetic process	83	10	1.0901e-06	2.0714
GO:0010573	vascular endothelial growth factor production	34	7	1.1445e-06	2.6284
GO:0045124	regulation of bone resorption	34	7	1.1445e-06	2.6284
GO:2000826	regulation of heart morphogenesis	34	7	1.1445e-06	2.6284
GO:0035813	regulation of renal sodium excretion	22	6	1.1501e-06	2.9148
GO:0030539	male genitalia development	22	6	1.1501e-06	2.9148
GO:0035812	renal sodium excretion	22	6	1.1501e-06	2.9148
GO:0042749	regulation of circadian sleep/wake cycle	22	6	1.1501e-06	2.9148
GO:0044381	glucose import in response to insulin stimulus	22	6	1.1501e-06	2.9148
GO:0050995	negative regulation of lipid catabolic process	22	6	1.1501e-06	2.9148
GO:0060669	embryonic placenta morphogenesis	22	6	1.1501e-06	2.9148
GO:0071379	cellular response to prostaglandin stimulus	22	6	1.1501e-06	2.9148
GO:0032024	positive regulation of insulin secretion	65	9	1.151e-06	2.2173
GO:0048666	neuron development	991	38	1.2039e-06	0.86818
GO:0031623	receptor internalization	84	10	1.2195e-06	2.0596
GO:0007566	embryo implantation	49	8	1.2609e-06	2.3895
GO:0031102	neuron projection regeneration	49	8	1.2609e-06	2.3895
GO:0044708	single-organism behavior	408	22	1.2892e-06	1.2261
GO:0003300	cardiac muscle hypertrophy	66	9	1.3136e-06	2.2022
GO:0030098	lymphocyte differentiation	315	19	1.346e-06	1.3443
GO:0035815	positive regulation of renal sodium excretion	13	5	1.369e-06	3.257
GO:0048521	negative regulation of behavior	13	5	1.369e-06	3.257
GO:1905048	regulation of metallopeptidase activity	13	5	1.369e-06	3.257
GO:0018209	peptidyl-serine modification	286	18	1.4005e-06	1.3893
GO:0071453	cellular response to oxygen levels	202	15	1.4038e-06	1.5637
GO:0098801	regulation of renal system process	35	7	1.4106e-06	2.6003
GO:0034113	heterotypic cell-cell adhesion	50	8	1.4797e-06	2.3697
GO:0044403	symbiosis, encompassing mutualism through parasitism	1000	38	1.4955e-06	0.85915
GO:0055017	cardiac muscle tissue growth	67	9	1.4956e-06	2.1874
GO:0002719	negative regulation of cytokine production involved in immune response	23	6	1.5345e-06	2.8722
GO:0003148	outflow tract septum morphogenesis	23	6	1.5345e-06	2.8722
GO:0007184	SMAD protein import into nucleus	23	6	1.5345e-06	2.8722
GO:0046427	positive regulation of JAK-STAT cascade	23	6	1.5345e-06	2.8722
GO:0061082	myeloid leukocyte cytokine production	23	6	1.5345e-06	2.8722
GO:0065005	protein-lipid complex assembly	23	6	1.5345e-06	2.8722
GO:1904894	positive regulation of STAT cascade	23	6	1.5345e-06	2.8722
GO:0045666	positive regulation of neuron differentiation	318	19	1.5494e-06	1.3349
GO:0007049	cell cycle	1726	55	1.5575e-06	0.67556
GO:0044419	interspecies interaction between organisms	1002	38	1.5686e-06	0.85716
GO:0031175	neuron projection development	845	34	1.6021e-06	0.91918
GO:0002262	myeloid cell homeostasis	130	12	1.6803e-06	1.7941
GO:0032642	regulation of chemokine production	68	9	1.6991e-06	2.1728
GO:0043502	regulation of muscle adaptation	68	9	1.6991e-06	2.1728
GO:0030307	positive regulation of cell growth	154	13	1.7148e-06	1.7
GO:0030225	macrophage differentiation	36	7	1.7264e-06	2.5729
GO:0032964	collagen biosynthetic process	36	7	1.7264e-06	2.5729
GO:0071392	cellular response to estradiol stimulus	36	7	1.7264e-06	2.5729
GO:1902042	negative regulation of extrinsic apoptotic signaling pathway via death domain receptors	36	7	1.7264e-06	2.5729
GO:0072503	cellular divalent inorganic cation homeostasis	416	22	1.7742e-06	1.2068
GO:0043900	regulation of multi-organism process	384	21	1.8052e-06	1.2421
GO:0072594	establishment of protein localization to organelle	661	29	1.8332e-06	1.0103
GO:0071214	cellular response to abiotic stimulus	292	18	1.8829e-06	1.3686
GO:0051649	establishment of localization in cell	2056	62	1.888e-06	0.61848
GO:0002283	neutrophil activation involved in immune response	485	24	1.9187e-06	1.137
GO:0043312	neutrophil degranulation	485	24	1.9187e-06	1.137
GO:0001707	mesoderm formation	69	9	1.9259e-06	2.1584
GO:0006096	glycolytic process	69	9	1.9259e-06	2.1584
GO:0006909	phagocytosis	323	19	1.9515e-06	1.3193
GO:0060425	lung morphogenesis	52	8	2.0155e-06	2.3313
GO:0003171	atrioventricular valve development	24	6	2.0178e-06	2.8314
GO:0010613	positive regulation of cardiac muscle hypertrophy	24	6	2.0178e-06	2.8314
GO:0014742	positive regulation of muscle hypertrophy	24	6	2.0178e-06	2.8314
GO:0032098	regulation of appetite	24	6	2.0178e-06	2.8314
GO:0033138	positive regulation of peptidyl-serine phosphorylation	89	10	2.0884e-06	2.0024
GO:0046364	monosaccharide biosynthetic process	89	10	2.0884e-06	2.0024
GO:1905269	positive regulation of chromatin organization	89	10	2.0884e-06	2.0024
GO:0010875	positive regulation of cholesterol efflux	14	5	2.1007e-06	3.1881
GO:0030299	intestinal cholesterol absorption	14	5	2.1007e-06	3.1881
GO:0034433	steroid esterification	14	5	2.1007e-06	3.1881
GO:0034434	sterol esterification	14	5	2.1007e-06	3.1881
GO:0034435	cholesterol esterification	14	5	2.1007e-06	3.1881
GO:0035930	corticosteroid hormone secretion	14	5	2.1007e-06	3.1881
GO:0042033	chemokine biosynthetic process	14	5	2.1007e-06	3.1881
GO:0045721	negative regulation of gluconeogenesis	14	5	2.1007e-06	3.1881
GO:0046321	positive regulation of fatty acid oxidation	14	5	2.1007e-06	3.1881
GO:0098856	intestinal lipid absorption	14	5	2.1007e-06	3.1881
GO:2000846	regulation of corticosteroid hormone secretion	14	5	2.1007e-06	3.1881
GO:2000116	regulation of cysteine-type endopeptidase activity	209	15	2.1486e-06	1.5298
GO:0003151	outflow tract morphogenesis	70	9	2.1784e-06	2.1443
GO:0006757	ATP generation from ADP	70	9	2.1784e-06	2.1443
GO:0006820	anion transport	594	27	2.1828e-06	1.048
GO:0032845	negative regulation of homeostatic process	184	14	2.3708e-06	1.592
GO:0032388	positive regulation of intracellular transport	297	18	2.3947e-06	1.3517
GO:0003278	apoptotic process involved in heart morphogenesis	7	4	2.4488e-06	3.6343
GO:0006701	progesterone biosynthetic process	7	4	2.4488e-06	3.6343
GO:0032277	negative regulation of gonadotropin secretion	7	4	2.4488e-06	3.6343
GO:0045906	negative regulation of vasoconstriction	7	4	2.4488e-06	3.6343
GO:0046884	follicle-stimulating hormone secretion	7	4	2.4488e-06	3.6343
GO:0061626	pharyngeal arch artery morphogenesis	7	4	2.4488e-06	3.6343
GO:0070091	glucagon secretion	7	4	2.4488e-06	3.6343
GO:0071639	positive regulation of monocyte chemotactic protein-1 production	7	4	2.4488e-06	3.6343
GO:0048332	mesoderm morphogenesis	71	9	2.4588e-06	2.1303
GO:1904036	negative regulation of epithelial cell apoptotic process	38	7	2.5373e-06	2.5202
GO:0031279	regulation of cyclase activity	91	10	2.5638e-06	1.9805
GO:0032369	negative regulation of lipid transport	25	6	2.6183e-06	2.7922
GO:0032770	positive regulation of monooxygenase activity	25	6	2.6183e-06	2.7922
GO:0032800	receptor biosynthetic process	25	6	2.6183e-06	2.7922
GO:0044062	regulation of excretion	25	6	2.6183e-06	2.7922
GO:1904037	positive regulation of epithelial cell apoptotic process	25	6	2.6183e-06	2.7922
GO:1904705	regulation of vascular smooth muscle cell proliferation	25	6	2.6183e-06	2.7922
GO:1990874	vascular smooth muscle cell proliferation	25	6	2.6183e-06	2.7922
GO:0060688	regulation of morphogenesis of a branching structure	54	8	2.708e-06	2.2942
GO:0002673	regulation of acute inflammatory response	72	9	2.7698e-06	2.1165
GO:0009408	response to heat	161	13	2.8217e-06	1.6558
GO:0007569	cell aging	92	10	2.8349e-06	1.9696
GO:0048010	vascular endothelial growth factor receptor signaling pathway	92	10	2.8349e-06	1.9696
GO:0098869	cellular oxidant detoxification	92	10	2.8349e-06	1.9696
GO:0035821	modification of morphology or physiology of other organism	114	11	2.9543e-06	1.8443
GO:0051345	positive regulation of hydrolase activity	949	36	3.0028e-06	0.8588
GO:0071312	cellular response to alkaloid	39	7	3.0489e-06	2.4949
GO:0034375	high-density lipoprotein particle remodeling	15	5	3.1086e-06	3.1235
GO:0050755	chemokine metabolic process	15	5	3.1086e-06	3.1235
GO:1903036	positive regulation of response to wounding	55	8	3.1239e-06	2.2762
GO:0006811	ion transport	1587	51	3.1393e-06	0.68536
GO:0055123	digestive system development	138	12	3.1562e-06	1.7348
GO:0006275	regulation of DNA replication	115	11	3.2194e-06	1.8357
GO:1903522	regulation of blood circulation	274	17	3.3401e-06	1.3779
GO:0010800	positive regulation of peptidyl-threonine phosphorylation	26	6	3.3567e-06	2.7544
GO:0016525	negative regulation of angiogenesis	74	9	3.4943e-06	2.0894
GO:0003158	endothelium development	116	11	3.5051e-06	1.8271
GO:0072507	divalent inorganic cation homeostasis	434	22	3.5289e-06	1.1645
GO:0001836	release of cytochrome c from mitochondria	56	8	3.5927e-06	2.2585
GO:0060968	regulation of gene silencing	56	8	3.5927e-06	2.2585
GO:0071560	cellular response to transforming growth factor beta stimulus	218	15	3.6174e-06	1.4879
GO:0032924	activin receptor signaling pathway	40	7	3.6437e-06	2.4702
GO:0043029	T cell homeostasis	40	7	3.6437e-06	2.4702
GO:0071675	regulation of mononuclear cell migration	40	7	3.6437e-06	2.4702
GO:0090184	positive regulation of kidney development	40	7	3.6437e-06	2.4702
GO:0003012	muscle system process	402	21	3.7063e-06	1.1965
GO:0006139	nucleobase-containing compound metabolic process	5821	134	3.7574e-06	0.34022
GO:0007276	gamete generation	649	28	3.8267e-06	0.99467
GO:0016032	viral process	960	36	3.8924e-06	0.84729
GO:0046031	ADP metabolic process	75	9	3.9139e-06	2.0762
GO:0071559	response to transforming growth factor beta	220	15	4.046e-06	1.4788
GO:0033619	membrane protein proteolysis	57	8	4.1199e-06	2.2411
GO:0048844	artery morphogenesis	57	8	4.1199e-06	2.2411
GO:0044089	positive regulation of cellular component biogenesis	473	23	4.2188e-06	1.1212
GO:0006605	protein targeting	690	29	4.2468e-06	0.9674
GO:0044241	lipid digestion	27	6	4.2562e-06	2.7181
GO:1903580	positive regulation of ATP metabolic process	27	6	4.2562e-06	2.7181
GO:0010611	regulation of cardiac muscle hypertrophy	41	7	4.3322e-06	2.4461
GO:0055081	anion homeostasis	41	7	4.3322e-06	2.4461
GO:0034766	negative regulation of ion transmembrane transport	76	9	4.376e-06	2.0631
GO:0045761	regulation of adenylate cyclase activity	76	9	4.376e-06	2.0631
GO:2000181	negative regulation of blood vessel morphogenesis	76	9	4.376e-06	2.0631
GO:0002029	desensitization of G-protein coupled receptor protein signaling pathway	16	5	4.4606e-06	3.0629
GO:0010744	positive regulation of macrophage derived foam cell differentiation	16	5	4.4606e-06	3.0629
GO:0010829	negative regulation of glucose transport	16	5	4.4606e-06	3.0629
GO:0022401	negative adaptation of signaling pathway	16	5	4.4606e-06	3.0629
GO:0044320	cellular response to leptin stimulus	16	5	4.4606e-06	3.0629
GO:0051147	regulation of muscle cell differentiation	168	13	4.5213e-06	1.6135
GO:1903708	positive regulation of hemopoiesis	168	13	4.5213e-06	1.6135
GO:0097193	intrinsic apoptotic signaling pathway	281	17	4.6825e-06	1.3528
GO:0032989	cellular component morphogenesis	1010	37	4.8245e-06	0.82324
GO:0060020	Bergmann glial cell differentiation	8	4	4.8339e-06	3.5166
GO:1903800	positive regulation of production of miRNAs involved in gene silencing by miRNA	8	4	4.8339e-06	3.5166
GO:0021536	diencephalon development	77	9	4.8842e-06	2.0502
GO:0072028	nephron morphogenesis	77	9	4.8842e-06	2.0502
GO:0034613	cellular protein localization	1749	54	5.0352e-06	0.64431
GO:0002062	chondrocyte differentiation	98	10	5.0465e-06	1.9071
GO:0060326	cell chemotaxis	253	16	5.0941e-06	1.4002
GO:0032570	response to progesterone	42	7	5.1257e-06	2.4226
GO:0043470	regulation of carbohydrate catabolic process	42	7	5.1257e-06	2.4226
GO:0046320	regulation of fatty acid oxidation	28	6	5.3422e-06	2.683
GO:0055013	cardiac muscle cell development	59	8	5.3729e-06	2.2072
GO:0007492	endoderm development	78	9	5.4421e-06	2.0375
GO:0002695	negative regulation of leukocyte activation	146	12	5.6742e-06	1.6789
GO:0050777	negative regulation of immune response	122	11	5.732e-06	1.7771
GO:0006509	membrane protein ectodomain proteolysis	43	7	6.0364e-06	2.3996
GO:0070727	cellular macromolecule localization	1760	54	6.044e-06	0.63804
GO:0035195	gene silencing by miRNA	60	8	6.1114e-06	2.1907
GO:0071901	negative regulation of protein serine/threonine kinase activity	123	11	6.2037e-06	1.769
GO:0090316	positive regulation of intracellular protein transport	257	16	6.2183e-06	1.3846
GO:0030540	female genitalia development	17	5	6.2339e-06	3.0057
GO:0043691	reverse cholesterol transport	17	5	6.2339e-06	3.0057
GO:0046885	regulation of hormone biosynthetic process	17	5	6.2339e-06	3.0057
GO:1904707	positive regulation of vascular smooth muscle cell proliferation	17	5	6.2339e-06	3.0057
GO:0050778	positive regulation of immune response	781	31	6.2418e-06	0.90823
GO:0010212	response to ionizing radiation	148	12	6.5294e-06	1.6653
GO:0060322	head development	706	29	6.5958e-06	0.94451
GO:0032680	regulation of tumor necrosis factor production	101	10	6.6274e-06	1.8773
GO:0035066	positive regulation of histone acetylation	29	6	6.6428e-06	2.6491
GO:0030856	regulation of epithelial cell differentiation	124	11	6.7089e-06	1.7609
GO:0032092	positive regulation of protein binding	80	9	6.7235e-06	2.0125
GO:0048259	regulation of receptor-mediated endocytosis	80	9	6.7235e-06	2.0125
GO:0031281	positive regulation of cyclase activity	61	8	6.9341e-06	2.1744
GO:0032309	icosanoid secretion	44	7	7.0777e-06	2.3771
GO:0055078	sodium ion homeostasis	44	7	7.0777e-06	2.3771
GO:0001823	mesonephros development	102	10	7.2418e-06	1.8675
GO:0046777	protein autophosphorylation	231	15	7.32e-06	1.4302
GO:0010959	regulation of metal ion transport	322	18	7.3751e-06	1.2711
GO:0006919	activation of cysteine-type endopeptidase activity involved in apoptotic process	81	9	7.4556e-06	2.0002
GO:0034248	regulation of cellular amide metabolic process	388	20	7.7102e-06	1.1853
GO:0002688	regulation of leukocyte chemotaxis	103	10	7.9049e-06	1.8579
GO:0032640	tumor necrosis factor production	103	10	7.9049e-06	1.8579
GO:0043010	camera-type eye development	293	17	8.144e-06	1.3111
GO:0002701	negative regulation of production of molecular mediator of immune response	30	6	8.189e-06	2.6163
GO:2000758	positive regulation of peptidyl-lysine acetylation	30	6	8.189e-06	2.6163
GO:0034763	negative regulation of transmembrane transport	82	9	8.2549e-06	1.9881
GO:0060443	mammary gland morphogenesis	45	7	8.2639e-06	2.3551
GO:0007567	parturition	18	5	8.5152e-06	2.9517
GO:0023058	adaptation of signaling pathway	18	5	8.5152e-06	2.9517
GO:0051023	regulation of immunoglobulin secretion	18	5	8.5152e-06	2.9517
GO:0002016	regulation of blood volume by renin-angiotensin	9	4	8.5878e-06	3.4112
GO:0032341	aldosterone metabolic process	9	4	8.5878e-06	3.4112
GO:0032342	aldosterone biosynthetic process	9	4	8.5878e-06	3.4112
GO:0033210	leptin-mediated signaling pathway	9	4	8.5878e-06	3.4112
GO:0060124	positive regulation of growth hormone secretion	9	4	8.5878e-06	3.4112
GO:0061042	vascular wound healing	9	4	8.5878e-06	3.4112
GO:0090030	regulation of steroid hormone biosynthetic process	9	4	8.5878e-06	3.4112
GO:1904478	regulation of intestinal absorption	9	4	8.5878e-06	3.4112
GO:2000833	positive regulation of steroid hormone secretion	9	4	8.5878e-06	3.4112
GO:1903555	regulation of tumor necrosis factor superfamily cytokine production	104	10	8.6197e-06	1.8483
GO:0007517	muscle organ development	359	19	8.9893e-06	1.214
GO:0045639	positive regulation of myeloid cell differentiation	83	9	9.1263e-06	1.9761
GO:0006733	oxidoreduction coenzyme metabolic process	153	12	9.1802e-06	1.6323
GO:0000902	cell morphogenesis	918	34	9.5676e-06	0.83641
GO:0000060	protein import into nucleus, translocation	46	7	9.6105e-06	2.3336
GO:0045058	T cell selection	46	7	9.6105e-06	2.3336
GO:0071715	icosanoid transport	46	7	9.6105e-06	2.3336
GO:1901571	fatty acid derivative transport	46	7	9.6105e-06	2.3336
GO:0090287	regulation of cellular response to growth factor stimulus	237	15	9.9594e-06	1.4047
GO:0035194	posttranscriptional gene silencing by RNA	64	8	9.9846e-06	2.1272
GO:0055006	cardiac cell development	64	8	9.9846e-06	2.1272
GO:0045087	innate immune response	880	33	1.0117e-05	0.84965
GO:0003205	cardiac chamber development	155	12	1.048e-05	1.6194
GO:0010463	mesenchymal cell proliferation	47	7	1.1134e-05	2.3126
GO:0046677	response to antibiotic	47	7	1.1134e-05	2.3126
GO:0016441	posttranscriptional gene silencing	65	8	1.1224e-05	2.1119
GO:0060055	angiogenesis involved in wound healing	19	5	1.1401e-05	2.9004
GO:0070977	bone maturation	19	5	1.1401e-05	2.9004
GO:1902895	positive regulation of pri-miRNA transcription from RNA polymerase II promoter	19	5	1.1401e-05	2.9004
GO:2000505	regulation of energy homeostasis	19	5	1.1401e-05	2.9004
GO:0010952	positive regulation of peptidase activity	157	12	1.1937e-05	1.6067
GO:0071706	tumor necrosis factor superfamily cytokine production	108	10	1.2066e-05	1.8109
GO:0040018	positive regulation of multicellular organism growth	32	6	1.2155e-05	2.5537
GO:0048333	mesodermal cell differentiation	32	6	1.2155e-05	2.5537
GO:1905332	positive regulation of morphogenesis of an epithelium	32	6	1.2155e-05	2.5537
GO:0002819	regulation of adaptive immune response	132	11	1.2217e-05	1.6989
GO:0061180	mammary gland epithelium development	66	8	1.2591e-05	2.0969
GO:0045165	cell fate commitment	242	15	1.2773e-05	1.3839
GO:0045762	positive regulation of adenylate cyclase activity	48	7	1.2852e-05	2.292
GO:2000243	positive regulation of reproductive process	48	7	1.2852e-05	2.292
GO:0031056	regulation of histone modification	133	11	1.3125e-05	1.6914
GO:0002690	positive regulation of leukocyte chemotaxis	87	9	1.3443e-05	1.9296
GO:0006165	nucleoside diphosphate phosphorylation	87	9	1.3443e-05	1.9296
GO:0071456	cellular response to hypoxia	186	13	1.3657e-05	1.5123
GO:0007588	excretion	67	8	1.4096e-05	2.0821
GO:0031644	regulation of neurological system process	67	8	1.4096e-05	2.0821
GO:0001553	luteinization	10	4	1.4127e-05	3.3159
GO:0032930	positive regulation of superoxide anion generation	10	4	1.4127e-05	3.3159
GO:0034380	high-density lipoprotein particle assembly	10	4	1.4127e-05	3.3159
GO:0035630	bone mineralization involved in bone maturation	10	4	1.4127e-05	3.3159
GO:0042178	xenobiotic catabolic process	10	4	1.4127e-05	3.3159
GO:0042447	hormone catabolic process	10	4	1.4127e-05	3.3159
GO:0071281	cellular response to iron ion	10	4	1.4127e-05	3.3159
GO:2000674	regulation of type B pancreatic cell apoptotic process	10	4	1.4127e-05	3.3159
GO:0018107	peptidyl-threonine phosphorylation	110	10	1.4196e-05	1.7927
GO:0060421	positive regulation of heart growth	33	6	1.4651e-05	2.5239
GO:0097009	energy homeostasis	33	6	1.4651e-05	2.5239
GO:0006879	cellular iron ion homeostasis	49	7	1.4784e-05	2.2718
GO:0010874	regulation of cholesterol efflux	20	5	1.4996e-05	2.8516
GO:0030325	adrenal gland development	20	5	1.4996e-05	2.8516
GO:0032373	positive regulation of sterol transport	20	5	1.4996e-05	2.8516
GO:0032376	positive regulation of cholesterol transport	20	5	1.4996e-05	2.8516
GO:0034383	low-density lipoprotein particle clearance	20	5	1.4996e-05	2.8516
GO:0042359	vitamin D metabolic process	20	5	1.4996e-05	2.8516
GO:0060065	uterus development	20	5	1.4996e-05	2.8516
GO:2001273	regulation of glucose import in response to insulin stimulus	20	5	1.4996e-05	2.8516
GO:0051092	positive regulation of NF-kappaB transcription factor activity	135	11	1.512e-05	1.6766
GO:0007200	phospholipase C-activating G-protein coupled receptor signaling pathway	111	10	1.5376e-05	1.7837
GO:0021700	developmental maturation	246	15	1.5509e-05	1.3675
GO:0010660	regulation of muscle cell apoptotic process	50	7	1.695e-05	2.252
GO:0042113	B cell activation	279	16	1.7358e-05	1.3028
GO:0019362	pyridine nucleotide metabolic process	137	11	1.7372e-05	1.662
GO:0046496	nicotinamide nucleotide metabolic process	137	11	1.7372e-05	1.662
GO:0035196	production of miRNAs involved in gene silencing by miRNA	34	6	1.7546e-05	2.4949
GO:1901985	positive regulation of protein acetylation	34	6	1.7546e-05	2.4949
GO:0006352	DNA-templated transcription, initiation	220	14	1.8511e-05	1.4142
GO:0046907	intracellular transport	1738	52	1.8524e-05	0.61357
GO:0008544	epidermis development	448	21	1.9218e-05	1.0884
GO:0060420	regulation of heart growth	51	7	1.9371e-05	2.2325
GO:0009135	purine nucleoside diphosphate metabolic process	91	9	1.9392e-05	1.8851
GO:0009179	purine ribonucleoside diphosphate metabolic process	91	9	1.9392e-05	1.8851
GO:0051149	positive regulation of muscle cell differentiation	91	9	1.9392e-05	1.8851
GO:0010869	regulation of receptor biosynthetic process	21	5	1.9417e-05	2.8051
GO:0030728	ovulation	21	5	1.9417e-05	2.8051
GO:0042094	interleukin-2 biosynthetic process	21	5	1.9417e-05	2.8051
GO:0046697	decidualization	21	5	1.9417e-05	2.8051
GO:0018210	peptidyl-threonine modification	114	10	1.9439e-05	1.7573
GO:0010950	positive regulation of endopeptidase activity	139	11	1.991e-05	1.6476
GO:0036294	cellular response to decreased oxygen levels	193	13	2.0237e-05	1.4755
GO:0031050	dsRNA fragmentation	35	6	2.0884e-05	2.4667
GO:0033280	response to vitamin D	35	6	2.0884e-05	2.4667
GO:0070918	production of small RNA involved in gene silencing by RNA	35	6	2.0884e-05	2.4667
GO:0050864	regulation of B cell activation	166	12	2.0918e-05	1.5513
GO:0046717	acid secretion	115	10	2.0984e-05	1.7487
GO:0072329	monocarboxylic acid catabolic process	115	10	2.0984e-05	1.7487
GO:0007589	body fluid secretion	92	9	2.1187e-05	1.8743
GO:0051339	regulation of lyase activity	92	9	2.1187e-05	1.8743
GO:0072080	nephron tubule development	92	9	2.1187e-05	1.8743
GO:0032874	positive regulation of stress-activated MAPK cascade	140	11	2.1294e-05	1.6405
GO:0045682	regulation of epidermis development	71	8	2.1717e-05	2.0249
GO:0006702	androgen biosynthetic process	11	4	2.1911e-05	3.2289
GO:0060439	trachea morphogenesis	11	4	2.1911e-05	3.2289
GO:0097050	type B pancreatic cell apoptotic process	11	4	2.1911e-05	3.2289
GO:2001238	positive regulation of extrinsic apoptotic signaling pathway	52	7	2.2071e-05	2.2135
GO:0022402	cell cycle process	1255	41	2.2429e-05	0.70633
GO:0043280	positive regulation of cysteine-type endopeptidase activity involved in apoptotic process	116	10	2.2633e-05	1.7401
GO:0070304	positive regulation of stress-activated protein kinase signaling cascade	141	11	2.2762e-05	1.6334
GO:0009062	fatty acid catabolic process	93	9	2.3121e-05	1.8636
GO:0009185	ribonucleoside diphosphate metabolic process	93	9	2.3121e-05	1.8636
GO:0046939	nucleotide phosphorylation	93	9	2.3121e-05	1.8636
GO:0060993	kidney morphogenesis	93	9	2.3121e-05	1.8636
GO:0002021	response to dietary excess	22	5	2.479e-05	2.7606
GO:0048305	immunoglobulin secretion	22	5	2.479e-05	2.7606
GO:0071677	positive regulation of mononuclear cell migration	22	5	2.479e-05	2.7606
GO:0051196	regulation of coenzyme metabolic process	53	7	2.5074e-05	2.1948
GO:0051193	regulation of cofactor metabolic process	53	7	2.5074e-05	2.1948
GO:0051153	regulation of striated muscle cell differentiation	94	9	2.5204e-05	1.8531
GO:0051817	modification of morphology or physiology of other organism involved in symbiotic interaction	94	9	2.5204e-05	1.8531
GO:0061326	renal tubule development	94	9	2.5204e-05	1.8531
GO:0072524	pyridine-containing compound metabolic process	143	11	2.5961e-05	1.6194
GO:0010657	muscle cell apoptotic process	54	7	2.8405e-05	2.1765
GO:0007162	negative regulation of cell adhesion	229	14	2.8903e-05	1.3743
GO:0071867	response to monoamine	37	6	2.9093e-05	2.4127
GO:0071869	response to catecholamine	37	6	2.9093e-05	2.4127
GO:0002702	positive regulation of production of molecular mediator of immune response	74	8	2.9475e-05	1.9841
GO:0003279	cardiac septum development	96	9	2.985e-05	1.8322
GO:0002092	positive regulation of receptor internalization	23	5	3.125e-05	2.7181
GO:0003309	type B pancreatic cell differentiation	23	5	3.125e-05	2.7181
GO:0008210	estrogen metabolic process	23	5	3.125e-05	2.7181
GO:0032461	positive regulation of protein oligomerization	23	5	3.125e-05	2.7181
GO:0048799	animal organ maturation	23	5	3.125e-05	2.7181
GO:0072010	glomerular epithelium development	23	5	3.125e-05	2.7181
GO:0072215	regulation of metanephros development	23	5	3.125e-05	2.7181
GO:0002637	regulation of immunoglobulin production	55	7	3.2092e-05	2.1584
GO:0030858	positive regulation of epithelial cell differentiation	55	7	3.2092e-05	2.1584
GO:0071695	anatomical structure maturation	55	7	3.2092e-05	2.1584
GO:1903578	regulation of ATP metabolic process	55	7	3.2092e-05	2.1584
GO:0001657	ureteric bud development	97	9	3.2432e-05	1.822
GO:0002003	angiotensin maturation	12	4	3.2439e-05	3.1488
GO:0009812	flavonoid metabolic process	12	4	3.2439e-05	3.1488
GO:0030656	regulation of vitamin metabolic process	12	4	3.2439e-05	3.1488
GO:0034116	positive regulation of heterotypic cell-cell adhesion	12	4	3.2439e-05	3.1488
GO:0045086	positive regulation of interleukin-2 biosynthetic process	12	4	3.2439e-05	3.1488
GO:0045779	negative regulation of bone resorption	12	4	3.2439e-05	3.1488
GO:0060123	regulation of growth hormone secretion	12	4	3.2439e-05	3.1488
GO:0060391	positive regulation of SMAD protein import into nucleus	12	4	3.2439e-05	3.1488
GO:0060442	branching involved in prostate gland morphogenesis	12	4	3.2439e-05	3.1488
GO:1903358	regulation of Golgi organization	12	4	3.2439e-05	3.1488
GO:0072088	nephron epithelium morphogenesis	75	8	3.2527e-05	1.9708
GO:0002822	regulation of adaptive immune response based on somatic recombination of immune receptors built from immunoglobulin superfamily domains	121	10	3.2651e-05	1.6982
GO:0043409	negative regulation of MAPK cascade	147	11	3.3541e-05	1.592
GO:0010799	regulation of peptidyl-threonine phosphorylation	38	6	3.4072e-05	2.3867
GO:0032459	regulation of protein oligomerization	38	6	3.4072e-05	2.3867
GO:0031334	positive regulation of protein complex assembly	233	14	3.4972e-05	1.3571
GO:0034250	positive regulation of cellular amide metabolic process	122	10	3.5054e-05	1.6901
GO:0045995	regulation of embryonic development	122	10	3.5054e-05	1.6901
GO:0045446	endothelial cell differentiation	98	9	3.5202e-05	1.8118
GO:0072163	mesonephric epithelium development	98	9	3.5202e-05	1.8118
GO:0072164	mesonephric tubule development	98	9	3.5202e-05	1.8118
GO:0006367	transcription initiation from RNA polymerase II promoter	175	12	3.5298e-05	1.4988
GO:0007204	positive regulation of cytosolic calcium ion concentration	264	15	3.5339e-05	1.2972
GO:0002460	adaptive immune response based on somatic recombination of immune receptors built from immunoglobulin superfamily domains	329	17	3.6093e-05	1.1956
GO:0051155	positive regulation of striated muscle cell differentiation	56	7	3.6163e-05	2.1407
GO:0051924	regulation of calcium ion transport	204	13	3.6205e-05	1.4204
GO:0050806	positive regulation of synaptic transmission	123	10	3.7607e-05	1.682
GO:0090257	regulation of muscle system process	205	13	3.8092e-05	1.4155
GO:0061564	axon development	470	21	3.8774e-05	1.0405
GO:0010714	positive regulation of collagen metabolic process	24	5	3.8942e-05	2.6772
GO:0035902	response to immobilization stress	24	5	3.8942e-05	2.6772
GO:0042554	superoxide anion generation	24	5	3.8942e-05	2.6772
GO:0044253	positive regulation of multicellular organismal metabolic process	24	5	3.8942e-05	2.6772
GO:0045939	negative regulation of steroid metabolic process	24	5	3.8942e-05	2.6772
GO:1903792	negative regulation of anion transport	24	5	3.8942e-05	2.6772
GO:2001235	positive regulation of apoptotic signaling pathway	177	12	3.9463e-05	1.4875
GO:0045744	negative regulation of G-protein coupled receptor protein signaling pathway	39	6	3.9713e-05	2.3614
GO:0031670	cellular response to nutrient	39	6	3.9713e-05	2.3614
GO:0031952	regulation of protein autophosphorylation	39	6	3.9713e-05	2.3614
GO:0044058	regulation of digestive system process	39	6	3.9713e-05	2.3614
GO:0051250	negative regulation of lymphocyte activation	124	10	4.0318e-05	1.6739
GO:0032611	interleukin-1 beta production	57	7	4.0649e-05	2.1233
GO:0000904	cell morphogenesis involved in differentiation	661	26	4.1799e-05	0.90492
GO:0010638	positive regulation of organelle organization	821	30	4.2129e-05	0.82659
GO:0044282	small molecule catabolic process	367	18	4.2302e-05	1.1407
GO:2001056	positive regulation of cysteine-type endopeptidase activity	125	10	4.3193e-05	1.666
GO:0002248	connective tissue replacement involved in inflammatory response wound healing	5	3	4.343e-05	3.6989
GO:0015911	plasma membrane long-chain fatty acid transport	5	3	4.343e-05	3.6989
GO:0032489	regulation of Cdc42 protein signal transduction	5	3	4.343e-05	3.6989
GO:0034442	regulation of lipoprotein oxidation	5	3	4.343e-05	3.6989
GO:0035634	response to stilbenoid	5	3	4.343e-05	3.6989
GO:0042321	negative regulation of circadian sleep/wake cycle, sleep	5	3	4.343e-05	3.6989
GO:0042699	follicle-stimulating hormone signaling pathway	5	3	4.343e-05	3.6989
GO:0045542	positive regulation of cholesterol biosynthetic process	5	3	4.343e-05	3.6989
GO:0051461	positive regulation of corticotropin secretion	5	3	4.343e-05	3.6989
GO:0060745	mammary gland branching involved in pregnancy	5	3	4.343e-05	3.6989
GO:1905940	negative regulation of gonad development	5	3	4.343e-05	3.6989
GO:0007188	adenylate cyclase-modulating G-protein coupled receptor signaling pathway	152	11	4.5638e-05	1.5588
GO:2001252	positive regulation of chromosome organization	152	11	4.5638e-05	1.5588
GO:0046006	regulation of activated T cell proliferation	40	6	4.6078e-05	2.3367
GO:0002002	regulation of angiotensin levels in blood	13	4	4.6248e-05	3.0747
GO:0010623	programmed cell death involved in cell development	13	4	4.6248e-05	3.0747
GO:0032310	prostaglandin secretion	13	4	4.6248e-05	3.0747
GO:0032928	regulation of superoxide anion generation	13	4	4.6248e-05	3.0747
GO:0045073	regulation of chemokine biosynthetic process	13	4	4.6248e-05	3.0747
GO:0045821	positive regulation of glycolytic process	13	4	4.6248e-05	3.0747
GO:0046325	negative regulation of glucose import	13	4	4.6248e-05	3.0747
GO:0060177	regulation of angiotensin metabolic process	13	4	4.6248e-05	3.0747
GO:0071404	cellular response to low-density lipoprotein particle stimulus	13	4	4.6248e-05	3.0747
GO:0071605	monocyte chemotactic protein-1 production	13	4	4.6248e-05	3.0747
GO:0071637	regulation of monocyte chemotactic protein-1 production	13	4	4.6248e-05	3.0747
GO:1990845	adaptive thermogenesis	13	4	4.6248e-05	3.0747
GO:0001975	response to amphetamine	25	5	4.8023e-05	2.638
GO:0003081	regulation of systemic arterial blood pressure by renin-angiotensin	25	5	4.8023e-05	2.638
GO:0030194	positive regulation of blood coagulation	25	5	4.8023e-05	2.638
GO:0042481	regulation of odontogenesis	25	5	4.8023e-05	2.638
GO:0045745	positive regulation of G-protein coupled receptor protein signaling pathway	25	5	4.8023e-05	2.638
GO:0060571	morphogenesis of an epithelial fold	25	5	4.8023e-05	2.638
GO:0072012	glomerulus vasculature development	25	5	4.8023e-05	2.638
GO:1900048	positive regulation of hemostasis	25	5	4.8023e-05	2.638
GO:0050707	regulation of cytokine secretion	153	11	4.8462e-05	1.5523
GO:0008277	regulation of G-protein coupled receptor protein signaling pathway	127	10	4.9472e-05	1.6502
GO:0048565	digestive tract development	127	10	4.9472e-05	1.6502
GO:0016070	RNA metabolic process	4664	108	5.0257e-05	0.34785
GO:0001658	branching involved in ureteric bud morphogenesis	59	7	5.0994e-05	2.0894
GO:0045445	myoblast differentiation	80	8	5.2041e-05	1.9071
GO:0001837	epithelial to mesenchymal transition	128	10	5.2893e-05	1.6424
GO:0006766	vitamin metabolic process	128	10	5.2893e-05	1.6424
GO:0042743	hydrogen peroxide metabolic process	41	6	5.3234e-05	2.3126
GO:0010564	regulation of cell cycle process	673	26	5.6305e-05	0.88695
GO:0042108	positive regulation of cytokine biosynthetic process	60	7	5.6922e-05	2.0729
GO:0030947	regulation of vascular endothelial growth factor receptor signaling pathway	26	5	5.8658e-05	2.6003
GO:0035883	enteroendocrine cell differentiation	26	5	5.8658e-05	2.6003
GO:0050820	positive regulation of coagulation	26	5	5.8658e-05	2.6003
GO:0060740	prostate gland epithelium morphogenesis	26	5	5.8658e-05	2.6003
GO:0061217	regulation of mesonephros development	26	5	5.8658e-05	2.6003
GO:0061311	cell surface receptor signaling pathway involved in heart development	26	5	5.8658e-05	2.6003
GO:0042157	lipoprotein metabolic process	214	13	5.9327e-05	1.3728
GO:0006090	pyruvate metabolic process	105	9	6.0781e-05	1.7435
GO:0006775	fat-soluble vitamin metabolic process	42	6	6.1253e-05	2.2891
GO:0007595	lactation	42	6	6.1253e-05	2.2891
GO:0019432	triglyceride biosynthetic process	42	6	6.1253e-05	2.2891
GO:1903793	positive regulation of anion transport	42	6	6.1253e-05	2.2891
GO:2000351	regulation of endothelial cell apoptotic process	42	6	6.1253e-05	2.2891
GO:2000736	regulation of stem cell differentiation	42	6	6.1253e-05	2.2891
GO:0002821	positive regulation of adaptive immune response	82	8	6.2189e-05	1.8827
GO:0015837	amine transport	82	8	6.2189e-05	1.8827
GO:0042475	odontogenesis of dentin-containing tooth	82	8	6.2189e-05	1.8827
GO:0051349	positive regulation of lyase activity	61	7	6.3402e-05	2.0567
GO:0003085	negative regulation of systemic arterial blood pressure	14	4	6.3907e-05	3.0057
GO:0032799	low-density lipoprotein receptor particle metabolic process	14	4	6.3907e-05	3.0057
GO:0035864	response to potassium ion	14	4	6.3907e-05	3.0057
GO:0051197	positive regulation of coenzyme metabolic process	14	4	6.3907e-05	3.0057
GO:0046851	negative regulation of bone remodeling	14	4	6.3907e-05	3.0057
GO:0048313	Golgi inheritance	14	4	6.3907e-05	3.0057
GO:0051194	positive regulation of cofactor metabolic process	14	4	6.3907e-05	3.0057
GO:2001241	positive regulation of extrinsic apoptotic signaling pathway in absence of ligand	14	4	6.3907e-05	3.0057
GO:0030217	T cell differentiation	216	13	6.5245e-05	1.3635
GO:0045727	positive regulation of translation	106	9	6.5473e-05	1.7341
GO:0033043	regulation of organelle organization	1361	42	6.56e-05	0.64884
GO:0051781	positive regulation of cell division	83	8	6.7849e-05	1.8708
GO:1902275	regulation of chromatin organization	159	11	6.8768e-05	1.5141
GO:0001960	negative regulation of cytokine-mediated signaling pathway	43	6	7.0207e-05	2.2661
GO:0021983	pituitary gland development	43	6	7.0207e-05	2.2661
GO:0033574	response to testosterone	43	6	7.0207e-05	2.2661
GO:0050999	regulation of nitric-oxide synthase activity	43	6	7.0207e-05	2.2661
GO:0002675	positive regulation of acute inflammatory response	27	5	7.1022e-05	2.5639
GO:0010575	positive regulation of vascular endothelial growth factor production	27	5	7.1022e-05	2.5639
GO:0042104	positive regulation of activated T cell proliferation	27	5	7.1022e-05	2.5639
GO:0042730	fibrinolysis	27	5	7.1022e-05	2.5639
GO:0061437	renal system vasculature development	27	5	7.1022e-05	2.5639
GO:0061440	kidney vasculature development	27	5	7.1022e-05	2.5639
GO:0043331	response to dsRNA	84	8	7.3931e-05	1.8589
GO:0048145	regulation of fibroblast proliferation	84	8	7.3931e-05	1.8589
GO:0034101	erythrocyte homeostasis	108	9	7.5774e-05	1.7156
GO:0043902	positive regulation of multi-organism process	161	11	7.6986e-05	1.5017
GO:0014031	mesenchymal cell development	63	7	7.8174e-05	2.0249
GO:1903524	positive regulation of blood circulation	63	7	7.8174e-05	2.0249
GO:0006984	ER-nucleus signaling pathway	44	6	8.0174e-05	2.2436
GO:0046460	neutral lipid biosynthetic process	44	6	8.0174e-05	2.2436
GO:0046463	acylglycerol biosynthetic process	44	6	8.0174e-05	2.2436
GO:0006417	regulation of translation	351	17	8.0421e-05	1.1311
GO:0031294	lymphocyte costimulation	85	8	8.0458e-05	1.8472
GO:0048144	fibroblast proliferation	85	8	8.0458e-05	1.8472
GO:0032635	interleukin-6 production	109	9	8.1416e-05	1.7065
GO:0001782	B cell homeostasis	28	5	8.53e-05	2.5288
GO:0042036	negative regulation of cytokine biosynthetic process	28	5	8.53e-05	2.5288
GO:0043536	positive regulation of blood vessel endothelial cell migration	28	5	8.53e-05	2.5288
GO:0060512	prostate gland morphogenesis	28	5	8.53e-05	2.5288
GO:0010871	negative regulation of receptor biosynthetic process	6	3	8.5796e-05	3.5447
GO:0010887	negative regulation of cholesterol storage	6	3	8.5796e-05	3.5447
GO:0032344	regulation of aldosterone metabolic process	6	3	8.5796e-05	3.5447
GO:0032347	regulation of aldosterone biosynthetic process	6	3	8.5796e-05	3.5447
GO:0032351	negative regulation of hormone metabolic process	6	3	8.5796e-05	3.5447
GO:0033211	adiponectin-activated signaling pathway	6	3	8.5796e-05	3.5447
GO:0035931	mineralocorticoid secretion	6	3	8.5796e-05	3.5447
GO:0035932	aldosterone secretion	6	3	8.5796e-05	3.5447
GO:0042320	regulation of circadian sleep/wake cycle, REM sleep	6	3	8.5796e-05	3.5447
GO:0051459	regulation of corticotropin secretion	6	3	8.5796e-05	3.5447
GO:0060685	regulation of prostatic bud formation	6	3	8.5796e-05	3.5447
GO:0060710	chorio-allantoic fusion	6	3	8.5796e-05	3.5447
GO:0061312	BMP signaling pathway involved in heart development	6	3	8.5796e-05	3.5447
GO:0061370	testosterone biosynthetic process	6	3	8.5796e-05	3.5447
GO:0070092	regulation of glucagon secretion	6	3	8.5796e-05	3.5447
GO:0071838	cell proliferation in bone marrow	6	3	8.5796e-05	3.5447
GO:0090205	positive regulation of cholesterol metabolic process	6	3	8.5796e-05	3.5447
GO:0097709	connective tissue replacement	6	3	8.5796e-05	3.5447
GO:1901723	negative regulation of cell proliferation involved in kidney development	6	3	8.5796e-05	3.5447
GO:1905049	negative regulation of metallopeptidase activity	6	3	8.5796e-05	3.5447
GO:2000855	regulation of mineralocorticoid secretion	6	3	8.5796e-05	3.5447
GO:2000858	regulation of aldosterone secretion	6	3	8.5796e-05	3.5447
GO:0015732	prostaglandin transport	15	4	8.6016e-05	2.9412
GO:0030949	positive regulation of vascular endothelial growth factor receptor signaling pathway	15	4	8.6016e-05	2.9412
GO:0046184	aldehyde biosynthetic process	15	4	8.6016e-05	2.9412
GO:0048308	organelle inheritance	15	4	8.6016e-05	2.9412
GO:0051004	regulation of lipoprotein lipase activity	15	4	8.6016e-05	2.9412
GO:0051044	positive regulation of membrane protein ectodomain proteolysis	15	4	8.6016e-05	2.9412
GO:0060712	spongiotrophoblast layer development	15	4	8.6016e-05	2.9412
GO:0090192	regulation of glomerulus development	15	4	8.6016e-05	2.9412
GO:2001275	positive regulation of glucose import in response to insulin stimulus	15	4	8.6016e-05	2.9412
GO:0032835	glomerulus development	64	7	8.6548e-05	2.0094
GO:0060675	ureteric bud morphogenesis	64	7	8.6548e-05	2.0094
GO:0001906	cell killing	110	9	8.7406e-05	1.6974
GO:0006690	icosanoid metabolic process	110	9	8.7406e-05	1.6974
GO:0051101	regulation of DNA binding	110	9	8.7406e-05	1.6974
GO:2000021	regulation of ion homeostasis	193	12	9.1111e-05	1.4014
GO:0034762	regulation of transmembrane transport	427	19	9.5557e-05	1.041
GO:0070838	divalent metal ion transport	427	19	9.5557e-05	1.041
GO:0072171	mesonephric tubule morphogenesis	65	7	9.5639e-05	1.9941
GO:0051186	cofactor metabolic process	392	18	9.8256e-05	1.075
GO:0071346	cellular response to interferon-gamma	138	10	9.9735e-05	1.5678
GO:0032892	positive regulation of organic acid transport	29	5	0.00010169	2.4949
GO:0055023	positive regulation of cardiac muscle tissue growth	29	5	0.00010169	2.4949
GO:0060674	placenta blood vessel development	29	5	0.00010169	2.4949
GO:0001656	metanephros development	88	8	0.00010297	1.8129
GO:0046425	regulation of JAK-STAT cascade	88	8	0.00010297	1.8129
GO:1904892	regulation of STAT cascade	88	8	0.00010297	1.8129
GO:0002067	glandular epithelial cell differentiation	46	6	0.00010348	2.2001
GO:0035850	epithelial cell differentiation involved in kidney development	46	6	0.00010348	2.2001
GO:0050798	activated T cell proliferation	46	6	0.00010348	2.2001
GO:0055021	regulation of cardiac muscle tissue growth	46	6	0.00010348	2.2001
GO:0032637	interleukin-8 production	66	7	0.00010549	1.9791
GO:0035690	cellular response to drug	66	7	0.00010549	1.9791
GO:0051259	protein oligomerization	467	20	0.00010559	1.0004
GO:0009132	nucleoside diphosphate metabolic process	113	9	0.00010764	1.6707
GO:0072511	divalent inorganic cation transport	431	19	0.00010791	1.0317
GO:0009791	post-embryonic development	89	8	0.00011154	1.8018
GO:2001243	negative regulation of intrinsic apoptotic signaling pathway	89	8	0.00011154	1.8018
GO:0010866	regulation of triglyceride biosynthetic process	16	4	0.0001132	2.8806
GO:0030252	growth hormone secretion	16	4	0.0001132	2.8806
GO:0031000	response to caffeine	16	4	0.0001132	2.8806
GO:0031998	regulation of fatty acid beta-oxidation	16	4	0.0001132	2.8806
GO:0050746	regulation of lipoprotein metabolic process	16	4	0.0001132	2.8806
GO:0060390	regulation of SMAD protein import into nucleus	16	4	0.0001132	2.8806
GO:0060413	atrial septum morphogenesis	16	4	0.0001132	2.8806
GO:0071871	response to epinephrine	16	4	0.0001132	2.8806
GO:0072109	glomerular mesangium development	16	4	0.0001132	2.8806
GO:0051592	response to calcium ion	114	9	0.0001152	1.662
GO:1900407	regulation of cellular response to oxidative stress	67	7	0.00011615	1.9643
GO:0060324	face development	47	6	0.000117	2.1791
GO:0060761	negative regulation of response to cytokine stimulus	47	6	0.000117	2.1791
GO:0034249	negative regulation of cellular amide metabolic process	169	11	0.00011881	1.4535
GO:0009416	response to light stimulus	294	15	0.00011895	1.19
GO:0010656	negative regulation of muscle cell apoptotic process	30	5	0.00012039	2.4621
GO:0050869	negative regulation of B cell activation	30	5	0.00012039	2.4621
GO:0045664	regulation of neuron differentiation	549	22	0.0001258	0.92992
GO:0008637	apoptotic mitochondrial changes	116	9	0.00013166	1.6448
GO:0035272	exocrine system development	48	6	0.00013187	2.1584
GO:0061383	trabecula morphogenesis	48	6	0.00013187	2.1584
GO:0007179	transforming growth factor beta receptor signaling pathway	171	11	0.00013187	1.4418
GO:0050804	modulation of synaptic transmission	297	15	0.00013302	1.1798
GO:0051100	negative regulation of binding	143	10	0.00013403	1.5324
GO:0044087	regulation of cellular component biogenesis	834	29	0.00013449	0.77811
GO:0051480	regulation of cytosolic calcium ion concentration	298	15	0.00013802	1.1765
GO:0032612	interleukin-1 production	69	7	0.00014011	1.9353
GO:0070227	lymphocyte apoptotic process	69	7	0.00014011	1.9353
GO:0001959	regulation of cytokine-mediated signaling pathway	144	10	0.00014196	1.5255
GO:0032891	negative regulation of organic acid transport	17	4	0.00014611	2.8234
GO:0033189	response to vitamin A	17	4	0.00014611	2.8234
GO:0043931	ossification involved in bone maturation	17	4	0.00014611	2.8234
GO:0060572	morphogenesis of an epithelial bud	17	4	0.00014611	2.8234
GO:1903055	positive regulation of extracellular matrix organization	17	4	0.00014611	2.8234
GO:2000641	regulation of early endosome to late endosome transport	17	4	0.00014611	2.8234
GO:0045123	cellular extravasation	49	6	0.00014821	2.1382
GO:0009635	response to herbicide	7	3	0.00014831	3.4112
GO:0010886	positive regulation of cholesterol storage	7	3	0.00014831	3.4112
GO:0030300	regulation of intestinal cholesterol absorption	7	3	0.00014831	3.4112
GO:0032287	peripheral nervous system myelin maintenance	7	3	0.00014831	3.4112
GO:0032966	negative regulation of collagen biosynthetic process	7	3	0.00014831	3.4112
GO:0033684	regulation of luteinizing hormone secretion	7	3	0.00014831	3.4112
GO:0034382	chylomicron remnant clearance	7	3	0.00014831	3.4112
GO:0034638	phosphatidylcholine catabolic process	7	3	0.00014831	3.4112
GO:0043569	negative regulation of insulin-like growth factor receptor signaling pathway	7	3	0.00014831	3.4112
GO:0045650	negative regulation of macrophage differentiation	7	3	0.00014831	3.4112
GO:0050748	negative regulation of lipoprotein metabolic process	7	3	0.00014831	3.4112
GO:0051045	negative regulation of membrane protein ectodomain proteolysis	7	3	0.00014831	3.4112
GO:0051458	corticotropin secretion	7	3	0.00014831	3.4112
GO:0060558	regulation of calcidiol 1-monooxygenase activity	7	3	0.00014831	3.4112
GO:0060687	regulation of branching involved in prostate gland morphogenesis	7	3	0.00014831	3.4112
GO:0061051	positive regulation of cell growth involved in cardiac muscle cell development	7	3	0.00014831	3.4112
GO:0070874	negative regulation of glycogen metabolic process	7	3	0.00014831	3.4112
GO:0071830	triglyceride-rich lipoprotein particle clearance	7	3	0.00014831	3.4112
GO:1903799	negative regulation of production of miRNAs involved in gene silencing by miRNA	7	3	0.00014831	3.4112
GO:1904729	regulation of intestinal lipid absorption	7	3	0.00014831	3.4112
GO:2000192	negative regulation of fatty acid transport	7	3	0.00014831	3.4112
GO:2000848	positive regulation of corticosteroid hormone secretion	7	3	0.00014831	3.4112
GO:0019233	sensory perception of pain	93	8	0.00015195	1.7583
GO:0006635	fatty acid beta-oxidation	70	7	0.0001535	1.9211
GO:0090304	nucleic acid metabolic process	5176	115	0.00015589	0.30596
GO:0002706	regulation of lymphocyte mediated immunity	119	9	0.00016	1.6194
GO:0042755	eating behavior	32	5	0.00016559	2.3996
GO:1900077	negative regulation of cellular response to insulin stimulus	32	5	0.00016559	2.3996
GO:0010976	positive regulation of neuron projection development	237	13	0.00016559	1.2711
GO:0010518	positive regulation of phospholipase activity	50	6	0.00016611	2.1184
GO:0071320	cellular response to cAMP	50	6	0.00016611	2.1184
GO:0061024	membrane organization	1105	35	0.00016988	0.67936
GO:0055072	iron ion homeostasis	72	7	0.00018341	1.8933
GO:0048705	skeletal system morphogenesis	208	12	0.00018434	1.327
GO:0032095	regulation of response to food	18	4	0.00018543	2.7693
GO:0036303	lymph vessel morphogenesis	18	4	0.00018543	2.7693
GO:0045076	regulation of interleukin-2 biosynthetic process	18	4	0.00018543	2.7693
GO:0090185	negative regulation of kidney development	18	4	0.00018543	2.7693
GO:0051145	smooth muscle cell differentiation	51	6	0.00018568	2.099
GO:0018958	phenol-containing compound metabolic process	96	8	0.00018958	1.7269
GO:0003156	regulation of animal organ formation	33	5	0.00019254	2.3697
GO:0006692	prostanoid metabolic process	33	5	0.00019254	2.3697
GO:0006693	prostaglandin metabolic process	33	5	0.00019254	2.3697
GO:0030224	monocyte differentiation	33	5	0.00019254	2.3697
GO:1901099	negative regulation of signal transduction in absence of ligand	33	5	0.00019254	2.3697
GO:1903131	mononuclear cell differentiation	33	5	0.00019254	2.3697
GO:2001240	negative regulation of extrinsic apoptotic signaling pathway in absence of ligand	33	5	0.00019254	2.3697
GO:0006816	calcium ion transport	378	17	0.00019557	1.0572
GO:0060759	regulation of response to cytokine stimulus	150	10	0.00019837	1.485
GO:2001242	regulation of intrinsic apoptotic signaling pathway	150	10	0.00019837	1.485
GO:0072078	nephron tubule morphogenesis	73	7	0.00020003	1.8797
GO:0048146	positive regulation of fibroblast proliferation	52	6	0.00020702	2.08
GO:0071359	cellular response to dsRNA	52	6	0.00020702	2.08
GO:0006644	phospholipid metabolic process	454	19	0.00021027	0.97978
GO:0010717	regulation of epithelial to mesenchymal transition	74	7	0.00021785	1.8663
GO:0051952	regulation of amine transport	74	7	0.00021785	1.8663
GO:0007435	salivary gland morphogenesis	34	5	0.00022271	2.3408
GO:0061384	heart trabecula morphogenesis	34	5	0.00022271	2.3408
GO:0071868	cellular response to monoamine stimulus	34	5	0.00022271	2.3408
GO:0071870	cellular response to catecholamine stimulus	34	5	0.00022271	2.3408
GO:0048667	cell morphogenesis involved in neuron differentiation	533	21	0.00022509	0.91499
GO:0042176	regulation of protein catabolic process	383	17	0.00022819	1.0441
GO:0001991	regulation of systemic arterial blood pressure by circulatory renin-angiotensin	19	4	0.00023184	2.7181
GO:0003298	physiological muscle hypertrophy	19	4	0.00023184	2.7181
GO:0003301	physiological cardiac muscle hypertrophy	19	4	0.00023184	2.7181
GO:0003323	type B pancreatic cell development	19	4	0.00023184	2.7181
GO:0007597	blood coagulation, intrinsic pathway	19	4	0.00023184	2.7181
GO:0060438	trachea development	19	4	0.00023184	2.7181
GO:0061049	cell growth involved in cardiac muscle cell development	19	4	0.00023184	2.7181
GO:0061318	renal filtration cell differentiation	19	4	0.00023184	2.7181
GO:0072112	glomerular visceral epithelial cell differentiation	19	4	0.00023184	2.7181
GO:0010713	negative regulation of collagen metabolic process	8	3	0.00023439	3.2934
GO:0010898	positive regulation of triglyceride catabolic process	8	3	0.00023439	3.2934
GO:0046886	positive regulation of hormone biosynthetic process	8	3	0.00023439	3.2934
GO:0033129	positive regulation of histone phosphorylation	8	3	0.00023439	3.2934
GO:0035234	ectopic germ cell programmed cell death	8	3	0.00023439	3.2934
GO:0035865	cellular response to potassium ion	8	3	0.00023439	3.2934
GO:1900122	positive regulation of receptor binding	8	3	0.00023439	3.2934
GO:1905005	regulation of epithelial to mesenchymal transition involved in endocardial cushion formation	8	3	0.00023439	3.2934
GO:2000427	positive regulation of apoptotic cell clearance	8	3	0.00023439	3.2934
GO:2000465	regulation of glycogen (starch) synthase activity	8	3	0.00023439	3.2934
GO:0071887	leukocyte apoptotic process	99	8	0.00023455	1.6964
GO:0050772	positive regulation of axonogenesis	75	7	0.00023693	1.8531
GO:1902882	regulation of response to oxidative stress	75	7	0.00023693	1.8531
GO:0007346	regulation of mitotic cell cycle	616	23	0.00024787	0.85753
GO:0035065	regulation of histone acetylation	54	6	0.00025547	2.0429
GO:0070228	regulation of lymphocyte apoptotic process	54	6	0.00025547	2.0429
GO:0002090	regulation of receptor internalization	35	5	0.00025635	2.3126
GO:0010464	regulation of mesenchymal cell proliferation	35	5	0.00025635	2.3126
GO:0010863	positive regulation of phospholipase C activity	35	5	0.00025635	2.3126
GO:0016572	histone phosphorylation	35	5	0.00025635	2.3126
GO:0043277	apoptotic cell clearance	35	5	0.00025635	2.3126
GO:0060317	cardiac epithelial to mesenchymal transition	35	5	0.00025635	2.3126
GO:0060612	adipose tissue development	35	5	0.00025635	2.3126
GO:0071260	cellular response to mechanical stimulus	76	7	0.00025733	1.84
GO:0016054	organic acid catabolic process	249	13	0.00026833	1.2219
GO:0046395	carboxylic acid catabolic process	249	13	0.00026833	1.2219
GO:0050715	positive regulation of cytokine secretion	101	8	0.00026913	1.6766
GO:0048588	developmental cell growth	186	11	0.00027474	1.3581
GO:0009411	response to UV	128	9	0.00027716	1.5471
GO:0043534	blood vessel endothelial cell migration	77	7	0.00027912	1.8271
GO:0061333	renal tubule morphogenesis	77	7	0.00027912	1.8271
GO:0014855	striated muscle cell proliferation	55	6	0.00028282	2.0249
GO:0033627	cell adhesion mediated by integrin	55	6	0.00028282	2.0249
GO:0043535	regulation of blood vessel endothelial cell migration	55	6	0.00028282	2.0249
GO:0050918	positive chemotaxis	55	6	0.00028282	2.0249
GO:0097306	cellular response to alcohol	55	6	0.00028282	2.0249
GO:0003198	epithelial to mesenchymal transition involved in endocardial cushion formation	20	4	0.00028605	2.6693
GO:0003283	atrial septum development	20	4	0.00028605	2.6693
GO:0045649	regulation of macrophage differentiation	20	4	0.00028605	2.6693
GO:0060039	pericardium development	20	4	0.00028605	2.6693
GO:0060602	branch elongation of an epithelium	20	4	0.00028605	2.6693
GO:0070498	interleukin-1-mediated signaling pathway	20	4	0.00028605	2.6693
GO:0071880	adenylate cyclase-activating adrenergic receptor signaling pathway	20	4	0.00028605	2.6693
GO:0072311	glomerular epithelial cell differentiation	20	4	0.00028605	2.6693
GO:0055001	muscle cell development	157	10	0.0002869	1.4396
GO:0033559	unsaturated fatty acid metabolic process	102	8	0.00028792	1.6668
GO:0042417	dopamine metabolic process	36	5	0.00029371	2.2852
GO:0031346	positive regulation of cell projection organization	320	15	0.00029785	1.1055
GO:0002824	positive regulation of adaptive immune response based on somatic recombination of immune receptors built from immunoglobulin superfamily domains	78	7	0.00030237	1.8143
GO:0032675	regulation of interleukin-6 production	103	8	0.00030776	1.6572
GO:1905477	positive regulation of protein localization to membrane	103	8	0.00030776	1.6572
GO:0045685	regulation of glial cell differentiation	56	6	0.00031242	2.0072
GO:0061005	cell differentiation involved in kidney development	56	6	0.00031242	2.0072
GO:0002703	regulation of leukocyte mediated immunity	159	10	0.00031755	1.4271
GO:0043903	regulation of symbiosis, encompassing mutualism through parasitism	288	14	0.00032689	1.146
GO:0046470	phosphatidylcholine metabolic process	79	7	0.00032715	1.8018
GO:0048644	muscle organ morphogenesis	79	7	0.00032715	1.8018
GO:0034341	response to interferon-gamma	160	10	0.00033386	1.4208
GO:0014075	response to amine	37	5	0.00033505	2.2585
GO:0045824	negative regulation of innate immune response	37	5	0.00033505	2.2585
GO:0048286	lung alveolus development	37	5	0.00033505	2.2585
GO:0032623	interleukin-2 production	57	6	0.0003444	1.9898
GO:0060291	long-term synaptic potentiation	57	6	0.0003444	1.9898
GO:0032000	positive regulation of fatty acid beta-oxidation	9	3	0.00034729	3.1881
GO:0032275	luteinizing hormone secretion	9	3	0.00034729	3.1881
GO:0032488	Cdc42 protein signal transduction	9	3	0.00034729	3.1881
GO:0034115	negative regulation of heterotypic cell-cell adhesion	9	3	0.00034729	3.1881
GO:0034650	cortisol metabolic process	9	3	0.00034729	3.1881
GO:0034651	cortisol biosynthetic process	9	3	0.00034729	3.1881
GO:0042159	lipoprotein catabolic process	9	3	0.00034729	3.1881
GO:0044252	negative regulation of multicellular organismal metabolic process	9	3	0.00034729	3.1881
GO:0060056	mammary gland involution	9	3	0.00034729	3.1881
GO:0060068	vagina development	9	3	0.00034729	3.1881
GO:0060137	maternal process involved in parturition	9	3	0.00034729	3.1881
GO:0060556	regulation of vitamin D biosynthetic process	9	3	0.00034729	3.1881
GO:0060586	multicellular organismal iron ion homeostasis	9	3	0.00034729	3.1881
GO:0070587	regulation of cell-cell adhesion involved in gastrulation	9	3	0.00034729	3.1881
GO:0072217	negative regulation of metanephros development	9	3	0.00034729	3.1881
GO:0097011	cellular response to granulocyte macrophage colony-stimulating factor stimulus	9	3	0.00034729	3.1881
GO:0097012	response to granulocyte macrophage colony-stimulating factor	9	3	0.00034729	3.1881
[truncated: 6,767 more rows]
