# Supplementary material for: Computational characterization and identification of human polycystic ovary syndrome genes
Source: Sci Rep. 2018 Aug 28;8:12949. doi: 10.1038/s41598-018-31110-4 (PMC6113217; doi:10.1038/s41598-018-31110-4)
Supplement: Supplementary file 3 — Dataset 2 [file 41598_2018_31110_MOESM3_ESM.xlsx]

## Sheet: supp3
Supp2. The 233 PCOS genes predicted by our algorithm
UniProtID	Symbol	Posterior protbability
P35222	CTNNB1	0.99932
P07996	THBS1	0.99864
P01579	IFNG	0.99794
P84022	SMAD3	0.99736
P41221	WNT5A	0.99694
P00533	EGFR	0.9964
Q16665	HIF1A	0.99623
P12931	SRC	0.99614
P17813	ENG	0.99536
Q13253	NOG	0.99505
Q96EB6	SIRT1	0.99498
P60484	PTEN	0.99429
Q15465	SHH	0.9936
Q03135	CAV1	0.9934
Q13485	SMAD4	0.99129
O60565	GREM1	0.9893
O95393	BMP10	0.9886
P43026	GDF5	0.98854
P02671	FGA	0.98846
P23771	GATA3	0.98752
Q03167	TGFBR3	0.98745
O60674	JAK2	0.98715
P07948	LYN	0.98662
P46531	NOTCH1	0.98624
O00182	LGALS9	0.98621
P55103	INHBC	0.98604
Q9UK05	GDF2	0.98579
Q06124	PTPN11	0.98562
Q05513	PRKCZ	0.98552
P25713	MT3	0.98485
P17676	CEBPB	0.9848
Q16539	MAPK14	0.98454
P42345	MTOR	0.98446
Q05655	PRKCD	0.98426
P27797	CALR	0.98396
Q14289	PTK2B	0.98385
P05112	IL4	0.98321
Q12884	FAP	0.98233
P0CG48	UBC	0.98232
P19793	RXRA	0.98196
Q07869	PPARA	0.98084
P37840	SNCA	0.98076
Q8N6C5	IGSF1	0.98046
Q12778	FOXO1	0.97929
P19838	NFKB1	0.97864
Q02643	GHRHR	0.97844
P50052	AGTR2	0.97838
O15520	FGF10	0.97798
Q96HF1	SFRP2	0.97764
P13688	CEACAM1	0.97708
Q15648	MED1	0.97702
Q06330	RBPJ	0.97675
P22301	IL10	0.97619
Q06413	MEF2C	0.9761
P48436	SOX9	0.97451
P48552	NRIP1	0.97429
Q09472	EP300	0.97399
P56704	WNT3A	0.97221
P35354	PTGS2	0.97166
Q6X4U4	SOSTDC1	0.97083
Q5D1E8	ZC3H12A	0.97079
P21802	FGFR2	0.9704
P37173	TGFBR2	0.96923
P10276	RARA	0.96838
P21728	DRD1	0.96689
P00747	PLG	0.96682
P17252	PRKCA	0.96675
P55089	UCN	0.96629
Q8N474	SFRP1	0.96579
P01127	PDGFB	0.9656
P56705	WNT4	0.96534
Q92786	PROX1	0.9644
Q96RI1	NR1H4	0.96347
P04049	RAF1	0.96339
Q92847	GHSR	0.96266
Q02156	PRKCE	0.96226
P00519	ABL1	0.96189
P62258	YWHAE	0.96182
P13501	CCL5	0.96167
Q04206	RELA	0.96108
P55055	NR1H2	0.96096
O43474	KLF4	0.95959
P18031	PTPN1	0.95953
P10909	CLU	0.95777
P04233	CD74	0.95754
P55085	F2RL1	0.9575
P08238	HSP90AB1	0.95731
P29590	PML	0.95723
P09429	HMGB1	0.95669
Q16602	CALCRL	0.95669
P25116	F2R	0.9562
O60260	PRKN	0.95614
P62158	CALM1	0.95601
P07585	DCN	0.95543
P18146	EGR1	0.95531
P56539	CAV3	0.95404
Q16236	NFE2L2	0.95389
Q12841	FSTL1	0.95384
O14788	TNFSF11	0.9532
P10147	CCL3	0.95279
Q6WN34	CHRDL2	0.95201
P02652	APOA2	0.95191
P49715	CEBPA	0.95187
P21359	NF1	0.95184
P02751	FN1	0.9518
Q13418	ILK	0.95137
P55058	PLTP	0.95134
P04637	TP53	0.95127
P63244	RACK1	0.95038
Q9H772	GREM2	0.94991
P49765	VEGFB	0.94945
P01920	HLA-DQB1	0.94939
Q08209	PPP3CA	0.94894
Q6Q788	APOA5	0.9487
Q99572	P2RX7	0.94862
P09874	PARP1	0.94733
Q13153	PAK1	0.94684
P02452	COL1A1	0.94658
Q07075	ENPEP	0.94643
P49768	PSEN1	0.94623
P36896	ACVR1B	0.94618
O15105	SMAD7	0.94612
P09619	PDGFRB	0.94603
P41597	CCR2	0.94523
O75581	LRP6	0.94448
Q9BYF1	ACE2	0.94443
P08887	IL6R	0.94297
P49146	NPY2R	0.94223
Q14393	GAS6	0.94166
P37023	ACVRL1	0.94133
P42336	PIK3CA	0.94045
P29274	ADORA2A	0.94028
P51692	STAT5B	0.93972
P35557	GCK	0.93929
Q8NHL6	LILRB1	0.93914
Q5VWQ8	DAB2IP	0.93854
P02655	APOC2	0.93782
P41182	BCL6	0.93722
O15530	PDPK1	0.93718
P04201	MAS1	0.93704
Q99497	PARK7	0.93681
P32121	ARRB2	0.93663
P38936	CDKN1A	0.93628
P24385	CCND1	0.93598
Q14790	CASP8	0.93527
O76076	WISP2	0.93508
O00206	TLR4	0.93462
O75293	GADD45B	0.93457
P46663	BDKRB1	0.93422
P01106	MYC	0.93381
Q00987	MDM2	0.93364
P78325	ADAM8	0.93363
P10600	TGFB3	0.93327
Q07352	ZFP36L1	0.93319
Q05397	PTK2	0.93247
P48736	PIK3CG	0.93232
P01023	A2M	0.93228
P48061	CXCL12	0.93198
P43405	SYK	0.93197
P36897	TGFBR1	0.93189
P80108	GPLD1	0.93184
P01133	EGF	0.93102
P17706	PTPN2	0.9308
Q15389	ANGPT1	0.93076
P04004	VTN	0.93023
P23946	CMA1	0.92998
P78536	ADAM17	0.92977
P04629	NTRK1	0.92974
Q9UJU2	LEF1	0.92946
Q02763	TEK	0.92935
Q9ULZ3	PYCARD	0.92923
P41595	HTR2B	0.92917
P04083	ANXA1	0.92892
Q99966	CITED1	0.92769
P01031	C5	0.92762
P35225	IL13	0.92715
Q15796	SMAD2	0.92677
P29350	PTPN6	0.9263
P28907	CD38	0.92622
O14793	MSTN	0.92605
P49767	VEGFC	0.92605
Q16288	NTRK3	0.92598
P20393	NR1D1	0.92567
P28161	GSTM2	0.92434
P28069	POU1F1	0.92403
P11597	CETP	0.92399
P42229	STAT5A	0.92384
P50281	MMP14	0.92353
O75364	PITX3	0.92335
P62993	GRB2	0.92192
P08246	ELANE	0.92124
Q15672	TWIST1	0.92101
Q9BT40	INPP5K	0.92099
Q9HC29	NOD2	0.92036
P06756	ITGAV	0.91985
Q92934	BAD	0.91903
Q9BXM7	PINK1	0.91873
P57073	SOX8	0.91502
P29279	CTGF	0.91464
P17861	XBP1	0.91425
P01100	FOS	0.91423
P17931	LGALS3	0.91418
Q969H0	FBXW7	0.91403
P42224	STAT1	0.91381
P23769	GATA2	0.91362
P17612	PRKACA	0.91305
P34998	CRHR1	0.91297
P23634	ATP2B4	0.91275
Q99731	CCL19	0.9127
P45452	MMP13	0.91266
P21333	FLNA	0.91159
P05067	APP	0.91013
P11362	FGFR1	0.90991
P08603	CFH	0.90932
P19634	SLC9A1	0.90931
P63000	RAC1	0.90916
P02776	PF4	0.90904
O15552	FFAR2	0.90867
Q53EV4	LRRC23	0.90785
O60733	PLA2G6	0.90704
P16070	CD44	0.90631
P56524	HDAC4	0.90627
O14786	NRP1	0.9061
P09038	FGF2	0.90551
Q00G26	PLIN5	0.90508
P35858	IGFALS	0.90459
P08123	COL1A2	0.90402
Q02962	PAX2	0.90397
Q04759	PRKCQ	0.90385
P55317	FOXA1	0.90304
P14210	HGF	0.90288
O43524	FOXO3	0.90178
P52333	JAK3	0.90139
