# Supplementary material for: Computational characterization and identification of human polycystic ovary syndrome genes
Source: Sci Rep. 2018 Aug 28;8:12949. doi: 10.1038/s41598-018-31110-4 (PMC6113217; doi:10.1038/s41598-018-31110-4)
Supplement: Supplementary file 4 — Dataset 3 [file 41598_2018_31110_MOESM4_ESM.xlsx]

## Sheet: Supp4
Supp3.Literature supports 14 of the top 50 predicted PCOS genes.
Symbol	Posterior protbability	Descriptions	PMID
CTNNB1	0.99932	There was a significant reduction of the β-catenin as well as the downstream targets (survivin and BMP4) in granulosa cells from patients with PCOS compared with control group.	28403963
THBS1	0.99864	Compared with control patients, serum TSP-1 was lower in the PCOS groups (P<0.05). Treatment with cyproterone acetate/ethinyloestradiol and metformin increased the serum level of TSP-1.	26391700
IFNG	0.99794	The expression of IFN-γ in T lymphocytes and the concentration of IFN-γ from follicular fluid in PCOS patients were significantly higher than those in controls.	26751822
SMAD3	0.99736	Allele rs11031006-G in SMAD3 was associated with higher serum FSH levels, earlier age at menarche, earlier age at first child, higher lifetime parity, lower PCOS risk, and earlier age at menopause.	27132594
WNT5A	0.99694	Our data demonstrate significantly elevated WNT5a expression in the mural GCs of PCOS patients compared with the controls.	25303486
EGFR	0.9964	Granulosa cells from polycystic ovaries expressed significantly higher levels of EGF receptor than those from normal ovaries.This receptor mediated the ligand-induced inhibition of E2 production in culture.	9797110
EGFR	0.9964	Cumulus cells from women with PCOS were characterized by abnormal expression of many growth factors, including members of the epidermal growth factor-like (EGFR, EREG and AREG) and IGF-like families (IGF1R, IGF2R, IGF2BP2 and IGFBP2).	22951915
ENG	0.99536	Serum sENG was decreased in PCOS compared with non-PCOS control women on the days of hCG and retrieval.	23684116
SIRT1	0.99498	Estrogen synthesis and aromatase expression were downregulated after treatment with JNK and SIRT1 inhibitors in human granulosa cells.	27117143
SIRT1	0.99498	The serum sirtuin 1 level was higher in the PCOS patients than in the healthy controls.	25526506
PTEN	0.99429	PTEN levels in granulosa cells, which tended to be higher in PCOS patients, were correlated with the insulin concentration in follicular fluid.	19318457
PTEN	0.99429	PTEN gene expression were significantly up-regulated in the endometrium of PCOS and EC women compared to controls.	26802879
TGFBR3	0.98745	The mRNA expression of betaglycan (TGFBR3) was increased 1.5-fold in the ovarian tissues during the follicular phase of PCOS patients compared with normal controls.	20178540
INHBC	0.98604	Women with PCOS had serum total inhibin levels twice as high as in the control group.	18423626
PRKCZ	0.98552	Western blot data showed decreased expression (p<0.05) of phospho-PKC Zeta from endometria in PCOS with insulin resistance with respect to the control.	22390153
FOXO1	0.97929	The mRNA levels of FOXO1 were significantly reduced in anovulatory PCOS compared to healthy endometrium	27845161
FOXO1	0.97929	The significantly high level of FOXO1 phosphorylation correlated with the production of proinflammatory cytokines, such as IL-6, IL-1β, and TNF-α in the macrophages from PCOS patients.	28182362
NFKB1	0.97864	NF-κB p65 was positively correlated with serum insulin, HOMA-IR and total testosterone levels in PCOS women.	28617068
NFKB1	0.97864	In response to hyperglycemia, intranuclear NFkappaB increases and IkappaB decreases in mononuclear cells of women with PCOS independent of obesity.	16464947
